# Supplementary material for: Application of Targeted Next-Generation Sequencing Assay on a Portable Sequencing Platform for Culture-Free Detection of Drug-Resistant Tuberculosis from Clinical Samples
Source: J Clin Microbiol. 2020 Sep 22;58(10):e00632-20. doi: 10.1128/JCM.00632-20 (PMC7512157; doi:10.1128/JCM.00632-20)
Supplement: Supplemental file 2 [file JCM.00632-20-sd002.xlsx]

## Sheet: S1
Genomic regions considered for MinION in house pipeline
Amplicon-Genomic region	Start	End
Rv0678	778990	779487
ahpc	2726030	2726584
embB	4247376	4248065
eis	2715171	2715528
ethA	4325951	4327510
fabG1	1673321	1673755
gid	4407411	4408185
gyrA	7377	7754
gyrB	6298	6943
inhA	1674287	1674880
katG	2155140	2155858
pnca	2288672	2289301
rplC	801108	801483
rpoB_1	760957	761355
rpoB_2	760280	760812
rpsL	781536	781979
rrl	1475923	1476625
rrs_1	1471850	1472524
rrs_2	1472561	1473417
tlyA	1917811	1918750
hsp65	528752	529192

## Sheet: S2
Reads coverage mean, median, deviation calculations of the assembled genomes. MinION vs MiniSeq
MinION ID	MiniSeq ID	MinION Average gene depth of coverage	MinION Run	MiniSeq avg depth of Coverage X (Deeplex)	MiniSeq composite ref coverage (Deeplex)
7	370	1891.09	48	3830.9	99.2256
8	385	3654.26	48	2759.87	99.1053
9	397	5833.6	48	7384.25	99.2557
10	414	2494.62	48	5816.61	99.2256
11	425	3136.73	48	5150.37	99.2707
12	442	5732.86	48	5305.55	99.2106
19	371	5096.44	48	1813.07	99.173
20	386	5217.67	48	3795.8	99.2557
21	398	5089.5	48	6453.7	99.2557
22	416	3318.2	48	4313.21	99.2106
23	427	3448.32	48	5909.58	99.2632
24	443	3465.55	48	4623.39	99.2331
31	374	4244.63	48	1131.38	99.1053
32	387	5910.65	48	6158.02	99.2557
33	399	6057.87	48	6235.16	99.2482
34	417	4898.96	48	4315.18	99.1655
35	430	4870.79	48	5651.11	99.2181
36	444	5860.64	48	5501.67	99.2632
43	375	3071.67	48	1383.4	99.0753
44	389	4458.99	48	6166.84	99.2106
45	403	767.509	48	1360.78	98.0753
46	419	3374.11	48	1101.88	97.7896
47	431	6055.34	48	6557.14	99.2782
48	445	5725.11	48	3957.87	99.1955
55	376	4507.8	48	2471.96	94.4591
56	390	4688.08	48	1143.66	98.7445
57	406	406.845	48	2176.05	99.0527
58	420	3471.38	48	3865.54	99.1655
59	433	5511.9	48	7473.7	99.2707
60	447	5290.38	48	2496.56	99.1504
67	379	3548.86	48	2594.37	99.1204
68	393	1947.77	48	6195.92	99.2031
69	411	6262.66	48	6879.78	99.2557
70	421	4868.24	48	5268.96	99.2707
71	437	3371.8	48	4244.83	99.1805
72	449	2935.17	48	4533.23	99.2331
79	380	4721.84	48	4333.39	99.158
80	395	1845.57	48	1853.96	98.4888
81	412	3855.22	48	3464.52	99.2557
82	422	4778.64	48	2592.3	99.0226
83	440	3452.48	48	3925.79	99.2858
84	450	3459.64	48	3931.51	99.1655
91	383	3475.51	48	7679.6	99.2557
92	396	3180.93	48	3532.8	99.1805
93	413	1445.59	48	2036.37	99.0226
94	424	1802.84	48	2539.64	99.173
95	441	5524.82	48	4381.03	99.2331
96	458	4145.78	48	4860.81	99.2256
1	460	1189.36	56	4055.05	99.2933
2	470	5823.65	56	5952.26	99.2707
3	518	3999.53	56	3590.56	99.1955
4	531	5853.84	56	5535.87	99.1955
5	544	4884.93	56	5403	99.2407
6	556	6051.75	56	3520.2	99.2407
7	564	3631.08	56	1533.48	98.8422
13	462	5774.09	56	2593.9	99.173
14	471	4647.72	56	4060.59	94.5117
15	519	4136.45	56	4189.88	99.2106
16	533	2739.04	56	4398.13	99.1655
17	545	4761.98	56	3952.68	99.2256
18	557	5599.35	56	2146.71	99.0828
19	565	4736.19	56	2177.15	98.9023
25	464	5572.6	56	4130.28	99.2181
26	472	4896.69	56	3376.74	99.2331
27	522	5626.67	56	5558.2	99.2407
28	536	1843.92	56	5355.78	99.2407
29	547	5114.67	56	4419.59	99.2407
30	558	4956.19	56	4825.53	99.2181
31	566	5722.75	56	4289.1	99.2331
37	465	4551.23	56	2188.72	99.1805
38	473	5474.92	56	6165.13	99.2557
39	523	3759.82	56	4641.11	99.1955
40	538	4297.91	56	1923.6	98.4287
41	549	2803.88	56	2772.99	99.2331
42	559	3526.8	56	6170.89	99.2331
43	568	5367.33	56	3502.08	99.158
49	466	1429.79	56	3128.35	99.1279
50	474	3613.99	56	6657.96	96.7596
51	525	5733.53	56	5134.93	99.2256
52	539	4851.03	56	5402.93	99.2181
53	551	4766.55	56	3465.72	99.0978
54	560	2734.18	56	2955.07	99.188
55	578	3720.43	56	2360.6	99.1279
61	467	3345.42	56	3457.44	99.188
62	514	2757.28	56	6694.76	99.1955
63	527	3212.02	56	5669.97	99.2707
64	540	1796.55	56	6347.01	99.2632
65	552	821.133	56	3670.89	99.2782
66	561	4152.88	56	4440.82	99.2407
67	579	4998.98	56	2621.52	99.1655
73	468	4216.3	56	3292.72	98.9775
74	516	3440.03	56	5859.15	99.2331
75	529	4984.44	56	4362.81	99.2407
76	542	5608.47	56	5133.87	99.2331
77	553	5369.91	56	4596.28	99.1955
78	562	5389.14	56	3225.12	99.2181
79	580	6017.59	56	3053.84	99.2331
85	469	4738.86	56	3198.38	99.2106
86	517	3228.3	56	4836.08	99.2031
87	530	1654.76	56	3912.53	99.1805
88	543	5574.32	56	6062.29	99.2557
89	555	4418.48	56	3989.2	99.2482
90	563	4894.96	56	5035.05	99.2557
91	581	4670.63	56	2244.54	99.1429
	Mean	4150.57		4176.85	99.0401
	Median	4483.39		4160.08	99.2106
	Lowest	406.845		1101.88	94.4591
	Highest	6262.66		7679.6	99.2933
	SD.P	1398.75		1577.58	0.713129

## Sheet: S3
MiniSeq depth of coverage (x) of each genomic region (MTBseq)
MiniSeq ID	Rv0678	ahpC	eis	embB	ethA	fabG1	gidB	gyrA	gyrB	hsp65	inhA	katG	pnca	rplC	rpoB	rpsL	rrl	rrs	tlyA	Average
370	6148.7	4729.56	5516.69	3590.38	2465.72	3056.27	5315.73	4223.59	4055.1	3942.85	6031.58	4463.08	6789.32	5616.59	3893.9	6802.25	852.236	912.174	2362.79	4250.97
371	2644.15	3544.07	1743.94	2374.89	1299.45	1154.66	2519.6	728.54	2650.71	1463.85	3563.25	2247.12	4673.24	1556.36	3401.09	4997.06	394.01	941.252	1360.67	2276.73
374	2019.08	2189.03	964.907	2972.08	832.436	782.929	1746.29	684.232	1648.24	1136.39	2691.92	1423.23	3280.39	1396.18	3059.19	3116.6	533.713	396.792	958.665	1675.38
375	2267.55	2207.81	4952.63	3096.25	668.307	1187.87	1553.22	1306.95	2445.51	1944.56	3676.06	1261.28	3504.36	2417.19	4732.3	4486.28	295.045	306.168	826.702	2270.32
376	4025.58	5306.13	6375.83	4767.75	1380.58	2077.86	3243.16	2332.46	2807.85	2792.21	5329.84	2777.92	6464.13	3155.75	5412.42	6433.03	886.057	590.005	1653.78	3569.07
379	4065.59	4497.69	5159.12	5027.26	1379.12	1921.37	3271.16	2487.48	2105.26	2781.95	5329.85	3214.19	6833.23	4990.1	3703.68	6561.31	1027.4	595.145	1719.45	3508.97
380	6374.07	6240.6	2695.71	4778.54	2854.28	2498.53	5376.8	2772.23	3941.9	3057.07	5543.43	4202.9	7311.04	6181.58	3494.01	6818.61	863.415	943.92	2381.47	4122.64
383	7136.25	6539.68	3963.76	3870.47	5085.1	2408.83	6929.62	4838.91	4563.14	2661.62	5862.72	5040.38	6511.09	5390.52	4109.36	7341.55	1290.39	2255.23	4924.42	4774.9
385	4299.81	4082.98	3058.09	3827.77	1871.95	1862.6	4349.49	2626.96	4160.24	3029.27	5384.47	3630.4	6959.98	4270.23	4573.11	6520.29	751.024	721.894	1797.47	3567.26
386	6906.47	6348.06	6730.14	6440.85	3178.16	2437.89	5875.96	4100.81	4205.38	3809.14	5543.72	4885.32	7283.93	5797.3	4731.69	6862.67	1557.52	949.701	2326.09	4735.31
387	7182.37	6600.21	6920.82	6638.32	5948.12	2396.31	6937.48	5094.16	4451.08	3790.13	5611.49	5942.23	7127.82	3822.67	5578.23	7158.49	4051.66	2113.53	5485.25	5413.18
389	7148.38	6470.88	7062.45	6575.39	3814.72	2481.8	6393.19	5189.7	4314.81	4397.45	4913.47	5350.04	3233.78	6475.81	4999.1	7212.25	2192.85	1140.69	2807.12	4851.26
390	1797.86	2383.16	3896.08	2902.05	830.09	739.607	1694.82	1078.22	1564.08	1437.37	2434.26	1348.45	7180.25	1337.15	3132.75	3341.02	150.918	242.735	665.69	2008.24
393	7179.26	6628.7	7121.21	6589.89	3081.37	2745.9	6276.33	5325.68	3374.65	4856.37	5914.96	4996.83	3904.82	6220.98	5092.83	7642.86	923.103	1228.28	2620.79	4827.62
395	2574.51	3770.48	2890.15	3001.49	385.444	3744.55	1251.65	2409.8	1514.04	2951.23	4697.09	1329.79	6795.59	4806.71	4196.5	6392.54	239.831	180.052	447.493	2819.94
396	6092.26	6101.44	2604.55	5805.43	1378.67	2550.46	4287.53	4760.85	4060.35	3145.47	5280.69	3669.31	7503.74	4267.28	5411.04	6984.46	704.13	670.689	1555.69	4043.9
397	7331.61	6604.3	7404.06	5524.68	5616.69	2617.91	6935.51	5359.93	4627.99	4619.79	5908.31	5937.89	7386.43	6222.62	5127.76	7819.31	4668.3	2386.66	4484.7	5609.71
398	7241.06	5568.45	7152.44	6690.92	5501.11	2511.2	6887.45	5275.9	4532.86	4503.74	5796.06	5785.4	7075.04	6367.54	4946.22	7430.53	3688.65	1786.8	4408.04	5428.92
399	7096.57	6422.23	7010.17	6034.01	3501.53	2401.21	6508.41	5206.84	4239.67	4359.2	5679.89	3983.35	3511.49	4845.28	3116.14	7098.57	1815.69	1329.92	3788.88	4628.9
403	2186.57	1940.2	5804.47	1689.37	402.275	1470.86	1203.03	1629.12	1522.78	2440.06	4711.19	1181.89	4855.9	2687.32	3662.11	5786.12	226.435	97.8346	351.628	2307.85
406	3495.51	3362.31	2789.81	2293.78	537.079	2315.68	1742.82	2185.24	2311.75	4093.83	4668.6	1511.26	7260.53	4788.58	5120.21	6660.84	300.667	163.774	449.66	2950.1
411	7190.74	6484.73	7050.43	6593.7	4792.64	2450.34	6729.91	3143.62	4414.84	4480.8	5737.6	5696.85	6857.05	6507.87	4961.65	7298.58	2623.39	1673.45	4849.86	5238.84
412	6558.73	6027.14	6597.35	4374.82	2602.38	2590.24	5605.88	3598.85	3976.51	3982.56	5388.49	4602.74	5609.25	5478.01	4093.47	6717.25	1985.41	1054.21	2676.87	4395.8
413	3560.65	3487.65	6920.08	3397.17	657.728	2344.59	1967.55	2782.01	2202.96	5319.67	5470.08	1479.56	7093.66	5503.9	4645.99	6719.13	661.435	289.555	737.914	3433.75
414	7121.64	6629.4	7053.32	6580.14	4050.4	2418.07	6506.35	5157.07	4312	4562.22	5700.54	5311.52	7096.25	6412.86	4817.88	7192.71	1214.78	1297.99	3679.33	5111.29
416	7040.94	6597.7	7037.31	6454.95	3336.4	2534.65	6104.29	4952.64	4227.06	4471.21	5434.37	4181.66	6629.71	6362.34	4841.68	7169.12	2487.99	1475.43	3335.92	4982.91
417	6358.49	5725.36	7242.18	4228.58	1592.78	3086.75	3209.54	5264.86	4873.13	2928.87	6049.85	2881.02	3793.78	6610.39	5085.7	7207.55	677.51	536.304	716.964	4108.93
419	2183.51	2493.16	6433.28	2910.17	398.016	3099.02	1180.15	2103.93	1624.23	63.049	4525.37	1111.85	6635.9	4082.86	4991.93	5330.69	133.243	149.746	483.532	2628.09
420	5393.79	5521.82	6867.77	5292	1996.37	2471.09	3735.71	4488.1	3821.39	4136.72	6006.48	3392.05	6931.49	5788.24	4583.05	6792.6	1150.08	605.854	1276.09	4223.72
421	6928.59	4339.62	1748.89	2868.65	2646.46	2439.92	5835.16	2582.36	2569.46	2573.09	4850.76	4308.08	6281.9	6394.96	3385.39	7120.03	701.432	981.044	2355.61	3732.18
422	4309.07	5100.09	6479.33	4511.32	1279.27	2832.29	3268.98	2928.84	3358.27	3273.7	5349.52	2518.89	6449.52	4546.14	5025.8	6603.69	551.731	293.614	1242.32	3680.13
424	4563.23	5708.74	2424.59	4910.37	1576.05	2777.99	3497.09	3318.88	3203.33	3167.75	5717.98	3064.55	6992.74	5087.05	4648.33	6599.1	1130.77	632.433	1561.96	3714.89
425	6634.56	6512.03	7169.8	3254.27	2277.18	2468.08	5797.17	5203.65	4149.49	2722.58	6356.68	4575.57	7120.15	6408.57	4911.46	7277.95	625.442	1110.76	2098.63	4561.79
427	7133.35	6616.78	6992.14	6608.29	5146.72	2386.8	6821.15	5151.67	4514.53	4351.99	5604.54	5763.5	7287.07	6457.53	4841.39	7157.25	1966.26	1832.77	3402.4	5265.06
430	7034.09	6611.01	7234.06	6680.53	3012.07	2588.44	6077.36	5240.32	4336.67	2674.41	6378.55	5089.75	7344.71	6353.59	4945.66	7274.79	693.145	1980.2	2350.74	4942.11
431	7120.39	6507.37	7065.47	6620.98	5430.84	2316.36	6898.59	5155.46	4572.66	4003.68	5666.17	6002.9	7201	6366.97	4881.42	7123.49	1378.43	1854.84	4713.14	5309.48
433	7189.98	5559.39	2644.63	3689.07	4599.91	2415.67	6665.82	2876.74	3766.43	3072.04	5298.9	5806.28	6803.1	5819.63	3350.95	7200.43	2074.12	1542.52	4005.65	4441.12
437	5884.72	6020.67	6891.82	5700.93	1837.21	3023.44	3737.31	4647.97	3993.24	3300.28	5126.86	3400.95	6894.26	6056.96	3982.72	6949.19	387.514	723.169	1228.47	4199.35
440	6524.55	6179.67	6694.85	6278.98	2234.77	2866.92	5740.39	4623.33	4130.53	2742.11	5353.79	4451.01	6882.62	4451.77	4363.83	6889.18	522.064	959.734	2195.44	4425.55
441	6762.73	6228.67	6924.84	5158.04	2660.15	2419.52	5282.07	4402.41	3167.05	3985.98	5520.53	4485.69	7076.82	5174.05	4799.19	6876.34	665.356	760.506	2411.2	4461.11
442	7048.38	6479.64	7010.54	5940.19	3057.79	2380.49	6446.77	5104.25	4308.36	4066.6	5646.84	5351.07	7121.27	6387.19	4813	7179.17	991.4	1196.23	2752.73	4909.57
443	7023.32	6595.84	6964.92	6607.13	3906.54	2421.3	6455.49	4756.29	4295.6	4352.3	5584.3	5405.9	7206.06	6084.64	4914.07	7044.16	1257.83	1365.86	3461.11	5036.98
444	7090.25	6575.94	6992.42	6613.45	4460.49	2429.59	6812.64	5155.82	4483.87	3761.33	4879.93	5620.77	6926.67	6210.03	4419.5	7251.37	1093.63	1675.09	3780.04	5064.89
445	6380.4	6187.73	2571.42	6132.74	2787.73	2465.63	5942.33	4016.68	4164.47	3352.85	5482.75	5412.91	6703.97	6255.36	3939.23	6881.87	2546.76	1288.5	2650.94	4482.33
447	4311.47	6182.41	2565.12	5933.52	1627.94	2238.91	3340.51	2560.26	3263.32	2774.97	5675.88	2699.31	7027.86	4666.47	4882.05	6637.06	651.539	663.683	2059.58	3671.68
449	6679.01	6305.37	7118.55	6256.66	2399.38	2488.72	5423.49	4738.52	4143.74	3170.38	5644.78	3932.55	6966.66	6371.85	4969.92	7037.25	1072.28	928.855	2490.51	4638.87
450	6666.02	6196.52	2150.84	4557.12	2224.18	2895.16	5605.67	2854.67	3905.36	3791.54	5728.29	2410.29	6961.5	4738.76	3811.81	7037.03	635.811	802.716	2731.32	3984.45
458	6780.95	6315.55	6726.09	2634.89	2672.98	2411.33	5627.66	4885.62	3577.63	3924.44	4779.66	3735.96	6929.12	6291.01	4049.55	6928.13	700.572	1101.66	3313.2	4388.74
460	6282.62	5900.23	3609.44	6445.37	3396	2142.34	6579.12	2245.64	4189.14	2903.28	4680.85	4120.15	6617.28	4835.35	4204.5	6755.81	1002.59	1340.14	4522.02	4303.78
462	4999.3	4416.89	5103.82	6010.23	2528.73	1521.43	5367.24	1265.55	2916.54	1686.44	4604.75	4241.6	7087.81	3286.69	4520.8	6230.99	1602.3	910.956	3321.37	3769.65
464	6497.82	5953.71	3586.95	6649.4	4241.48	1828.96	6878.37	3576.71	4228.83	2438.3	5481.36	5838.72	6420.41	4321.3	3527.37	6724.68	1076.28	1644.95	5812.76	4564.65
465	3768.84	4061.21	3303.1	4481.49	1396.38	1824.11	3577.3	1823.72	2528.04	1538.13	4767.57	2961.92	6617.13	3175.05	4572.25	5947.31	1116.64	541.359	2152.96	3166.03
466	4631.66	4230.38	6827.61	5041.19	1296.36	2695.98	2874.77	4407.4	2930.11	3362.42	5474.99	2560.41	6737.37	5570.54	5281.27	6861.18	242.488	521.167	1216.54	3829.68
467	4683.29	5982.87	6903.44	4259.3	1603.63	2442.24	3691.74	2746.44	3849.5	2564.89	5505.47	3295.34	6677.1	5535.29	4676.98	6854.66	290.761	587.742	1383.85	3870.24
468	4591.99	5795.16	6713.18	3102.07	1738.74	2347.91	3771.57	41.0543	3689.47	2732.63	5315.01	2288.83	6668.69	5442.17	5416.06	6714.31	469.293	659.326	1952.05	3655.24
469	5301.12	5457.63	2660.74	3417.12	1914.82	2438.37	4761.44	4046.31	3588.33	4281.28	5324.67	3548.19	7309.01	5594.88	3700.86	6721.49	602.88	796.356	2403.27	3887.83
470	7151.95	6620.13	6957.39	5961.12	5367.92	2423.14	6882.26	5135.1	4317.63	4429.09	5604.9	6077.45	2.26637	6342.36	4412.01	7078.95	3812.88	1956.93	5642.6	5061.9
471	6592.46	6548.24	6628.74	6468.29	3500.22	2603.26	6160.38	4028.73	4191.77	3056.69	5552.69	5288.91	6761.84	5515.49	4967.84	6829.93	2542	1509.68	4729.11	4919.8
472	5136.44	4284.26	4443.54	3874.38	2019.44	2404.92	4814.88	3915.67	3821.03	3067.5	5407.77	3156.19	7163.67	5433.4	4805.44	6770.32	464.568	899.55	2126.67	3895.24
473	7138.26	6298.82	6935.58	6580.77	5558.26	2428.51	6808.78	4837.43	4384.27	3433.06	5581.43	5855.21	7165.69	6392.46	4762.54	7040.9	2782.65	2041.36	5297.99	5332.84
474	7.51911	6578.76	6532.15	4102.98	2459.56	2420.06	3136.12	4429.36	4254.02	3552.35	6246.71	4036.74	7321.09	5427.74	4817.29	7341.4	657.019	1132.14	2310.87	4040.2
514	7288.64	6663.98	7402.51	6577.66	3776.74	2664.16	6458.69	5465.96	4479.68	4772.61	5903.79	5606.57	7283.65	6771.25	5168.01	7796.67	2893.87	1038.9	2555.47	5293.1
516	7118.72	6637.39	7407.91	6560.02	3095.12	3250.83	6164.43	5408.47	4440.76	4220.05	6400.9	5251.05	6982.99	6587.02	5007.49	7721.07	1010.82	1016.69	1748.87	5054.24
517	7103.21	6295.9	5735.18	5680.78	3574.09	2497.99	6426.41	5260.63	4201.81	4489.83	5604.5	5315.42	7003.76	4597.22	4845.93	7219.9	1273.1	991.876	2862.04	4788.4
518	6892.82	6603.36	6537.86	6356.33	3520.36	2481.97	6183.16	4454.11	4129.23	2851.8	5445.59	5427.29	7133.39	5496.43	4840.03	6968.8	2448.1	1146.16	3049.11	4840.31
519	7027.21	6545.64	6661.25	4633.24	3732.62	2613.8	6082.26	3256.64	4377.74	3031.09	6171.18	5417.87	7263.43	4207.72	4719.29	7395.37	981.471	1120.81	2224.48	4603.32
522	7271.24	6639.65	4017.36	6590.86	4217.63	2610.93	6522.45	5254.68	3784.64	4425.08	5751.25	5859.15	7300.53	6244.2	4867.52	7373.36	4262.25	1759.87	3600.66	5176.49
523	7104.23	6692.58	7143.33	6648.18	2979.76	2755.06	6000.58	5402.71	4341.33	4191.53	5978.79	3595.84	7472.87	6470.74	5402.52	7612.96	1502	946.012	2282.78	4974.94
525	7248.01	6728.68	7194.98	6680.29	4045.45	2610.64	6697.37	5411.23	4461.45	4075.76	5979.97	6021.86	7597.74	4706.34	5094.42	7586.59	2922.74	1341.67	3149.43	5239.72
527	7351.57	6774.02	7454.08	6884.56	6207.73	2679.78	6971.46	5525.81	4692.62	4103.53	6161.28	6369.91	7243.49	6843.64	4992.81	7793.91	3422.19	1990.93	4457.24	5680.03
529	6814.69	6719.56	7262.5	6662.29	2860.2	2540.1	5526.15	5309.53	4275.19	3687.91	5877.4	5076.23	7086.11	6508.76	5216.71	7426.31	596.123	1507.48	2177.56	4901.62
530	6759.18	6155.46	7279.89	6457.8	2289.23	2566.45	5150.59	5386.58	4173.38	3981.62	5929.67	4139.98	7132.65	6576.69	5552.38	7475.61	644.598	2113.26	1585.27	4807.91
531	7079.24	6573.7	4144.77	6554.25	2949.63	2561.79	6150.43	3218.11	4226.05	4715.86	5794.73	5388.02	7088.97	6522.58	4892.51	7362.07	916.297	1130.06	2759.58	4738.35
533	6790.74	6184.86	7425.89	6611.82	1944.79	2555.19	4934.46	5335.37	4037.67	4616.51	5849.46	4416.42	7220.25	3778.03	5261.09	7477.35	427.926	1583.15	1576.56	4633.03
536	7162.29	6589.9	5817.31	4904.57	3865.57	2738.51	6452.01	5287.82	4324.78	4423.38	5754.47	5790.38	3801.16	6537.4	5349.84	7352.09	2433.91	1399.64	3626.23	4926.91
538	2129.37	1747.4	7169.94	2991.63	471.872	3546.6	890.156	5235.13	1757.08	4225.89	5443.87	878.821	7219.81	5758.23	5256.19	6866.98	95.0688	1060.95	229.078	3314.42
539	7117.29	6576.31	7135.03	6631.65	3396.32	2680.93	6018.06	5309.35	4311.02	3524.78	5843.5	5379.65	7519.64	6581.57	5107.17	7400.93	1296.31	1069.92	2742.84	5033.8
540	7269.26	6709.15	7128.57	6824.13	6619.19	2562.53	6975.41	5168.45	4666.84	4413.5	5837.74	6381.55	7112.66	6433.69	4494.76	7380.83	3403.47	2195.23	5734.14	5647.95
542	7086.2	6608.21	7118.95	6564.62	3480.3	2453.9	6421.77	5191.83	4336.03	3681.7	5675.55	5374.51	7509.57	6405.49	4059.48	7234.88	836.455	1238.68	2687.66	4945.57
543	7361.11	6627.46	7236.39	6742.07	5341.43	2693.79	6919.27	5176.44	4591.21	4742.25	5990.67	6036.88	7329.99	5972.52	5453.66	7768.02	1870.28	1584.51	4101.09	5449.42
544	7198.34	6460.95	7101.53	6644.58	4385.64	2499.52	6637.5	5183.02	4403.18	4189.8	5744.9	5903.24	6947.92	6448.8	4808.46	7332.5	1698.71	1632.48	3919.65	5217.93
545	6723.53	6403.78	6821.08	6146.09	2118.71	3039.3	5335.87	4534.32	3913.71	3843.87	5434.59	4871.11	7082.93	5014.38	4042.76	6925.29	1735.87	901.373	2253.38	4586.42
547	7107.75	6692.44	2588.52	6441.52	3070.81	3050.22	5916	4924.95	4189.6	4670.25	5589.87	5281.41	6865.84	6356.24	4800.21	7293.65	2720.98	1067.69	2181.72	4779.46
549	6323.54	6176.23	6815.55	6373.92	2207.83	2424.6	5471.1	4105.77	3862.81	4229.05	5486.21	3950.99	6971.48	5359.83	5358.38	6986.45	1526.44	765.834	1980.92	4546.15
551	6714.26	6355.41	6988.97	6334.8	1889.7	3716.07	4364.05	4219.26	2906.77	4415.4	5683.31	4040.96	7130.6	6323.76	4922.11	6913.63	714.394	281.921	2587.04	4552.76
552	6789.19	6636.15	6989.1	6364.92	5099.7	2269.48	6618.3	5176.31	4543.66	2274.43	5659.99	5492.52	6989.41	5680.77	5014.78	7395.67	2144.22	2997.54	2623.41	5092.61
553	6767.34	6583.24	7110.17	6308.69	2266.72	2488.12	5446.81	5082.71	3996.78	4160.87	5616.03	3871.66	7314.52	6342.13	4669.68	7176.28	625.856	1100.46	2254.53	4693.82
555	7009.19	6685.14	6969.33	6607.88	4468.57	2564.96	6670.27	4896.74	4429.35	4103.21	6410.72	5549.48	7117.67	5934.33	4873.41	7264.67	2998.99	1558.25	3196.69	5226.78
556	6963.44	6635.19	6746.38	6453.83	3748.58	2525.21	6175.11	4340.21	4260.01	3821.64	5605.84	5355.1	6376.17	5874.77	5332.43	7040.06	3137.86	1546.63	3156.69	5005.01
557	4308.32	5828.38	6637.68	4971.79	1066.96	2230.02	2781.15	3047.58	2561.66	2996.6	5021.97	2665.39	7148.23	5249.15	5358.84	6665.53	611.608	456.902	1310.31	3732.53
558	6989.85	6602.13	7049.91	6565.24	3135.41	2604.48	6086.45	5172.47	4305.64	3192.29	5535.37	5015.98	7300.54	6406.34	5162.16	7294.59	963.246	1386.52	2439.64	4905.7
559	7157.44	6549.91	7257.46	6612.64	4169.98	2562.83	6448.76	5250.84	4371.74	4589.59	5981.78	5673.24	6791.08	6586.02	4962.1	7467.84	1314.86	1626.89	3581.21	5208.22
560	4822.01	6364.11	3292.58	5805.45	1670.4	2458.01	3931.55	4221.4	3760.8	4025.91	5507.17	3419.75	7100.64	3478.92	4669.11	6999.45	486.969	805.931	1617.44	3917.77
561	6995.26	6649.3	7113.64	5615.8	4189.37	2510.46	6326.35	5128.98	4439.81	4525.05	5683.35	5156.37	7215.6	4114.12	5097.71	7319.51	2330.4	1348.55	2656.23	4969.26
562	6683.59	6632.62	6988.69	6689.06	4673.61	2583.06	6576.5	4753.51	4297.66	3849.07	5810.55	5495.95	7386.11	5808.69	4886.95	7315.77	2299.31	1600.91	4255.1	5188.77
563	7202.96	6684.94	6938.67	6679.65	5340.75	2547.78	6870.95	5115.94	4482.57	3521.65	5660.98	5872.68	4582.64	6355.78	4923.99	7458.52	2331.68	1951.98	4726.07	5223.69
564	2662.48	3147.68	6809.76	3683.25	764.504	1763.11	1652.99	3248.39	2366.55	3660.36	5003.6	1164.2	6013.91	3840.24	5382.94	6645.78	236.708	181.932	485.706	3090.22
565	4184.24	3938.89	6764.74	5807.1	1027.9	3529.56	2689.65	3114.53	2469.65	3516.51	6050.23	1921.15	7131.64	5356.28	5013.02	6765.72	171.627	163.029	980.13	3715.56
566	7003.42	6619.74	7114.3	6588.16	3386.21	2501.16	5954.57	5120.69	4325.47	4459.87	5708.42	5167.19	6867.2	6301.54	5081.17	7331.64	1466.88	1079.1	2349.22	4969.79
568	6074.42	6156.93	2642.96	6130.13	1978.13	2634.47	4816.32	4779.09	3896.7	4039.97	5877.48	3702.73	6890.52	6003.32	4277.56	7152.51	494.381	647.084	1693.14	4204.62
578	4302.98	5040.13	6974.86	6740.88	1613.63	2609.48	4203.66	4513.39	3459.29	3942.31	6353.01	3221.37	6360.68	5136.85	4812.9	6992.48	603.555	1096.69	1647.53	4190.82
579	4675.72	4184.98	6464.53	5500.79	1408.81	2707.23	3472.82	3298.1	3174.71	3417.45	5325.67	2757.55	6827.46	5019.15	4547.54	6647.01	1063.87	531.115	1497.67	3816.96
580	5580.81	6063.01	6168.07	6025.31	3331.41	1925.25	5522.15	3448.4	3836.58	2420.51	5207.15	4729.88	6593.49	4360.66	5211.52	6682.22	2152.76	1233.21	2790.72	4383.32
581	4446.57	5376.48	5888.96	5849.9	1860.62	1669.29	4256.79	2719.34	2582.23	2234.08	5663.93	3973.31	3175.34	4153.85	4655.84	6510.35	1154.28	591.627	2391.08	3639.68
Average	5905.11	5744.2	5876.02	5443.96	2899.42	2467.55	5125.86	4089.1	3767.19	3553.28	5481.7	4251.21	6589.46	5392.89	4688.1	6919.47	1373.82	1115.97	2601.3

## Sheet: S4
MinION depth of coverage (x) of each genomic region (run 48 samples)
MinION ID	MiniSeq ID	Rv0678	ahpC	eis	embB	ethA	fabG1	gidB	gyrA	gyrB	hsp65	inhA	katG	pnca	rplC	rpoB	rpsL	rrl	rrs	tlyA	Average
7	370	2086.33	2036.94	2180.15	2620.65	655.745	680.074	1605.07	804.636	1526.15	2255.72	6830.73	1402.67	3175.34	1942.82	2154.92	2984.34	302.199	245.564	805.355	1910.28
8	385	4809.62	3683.55	4888.03	5325.97	1363.73	1725.03	3323.16	1721.55	3738.85	4544.13	6873.25	2767.76	6947.97	2987.36	6626.26	6134.79	771.211	543.214	1545.33	3701.09
9	397	7751.28	7383.34	7320.27	7294.13	4177.66	3475.1	7676.63	4420.61	5334.48	5769.8	6929.5	7477.96	7779.61	4467.73	5994.88	7787.62	3246.34	1929.85	4557.77	5830.24
10	414	3000.63	2804.67	3068.09	3826.81	1059.19	1080.02	2064.27	1072.12	2093.53	3308.48	6884	2108.95	3941.67	2439.11	3352.03	4316.33	324.527	330.825	1136.3	2537.45
11	425	3158.7	3400.92	5706.86	4543.7	929.279	1427.72	2418.49	2431.81	2707.48	3706.41	6967.55	1961.8	4764.18	3585.08	5236.15	5752.43	199.921	299.098	970.006	3166.71
12	442	7705.61	7500.31	7018.99	7249.66	2996.8	3434.37	7563.88	6670.84	5289.1	5769.87	6932.72	7400.38	7749.41	7342.74	5938.75	7770.53	1149.08	984.257	2494.08	5734.81
19	371	7750.11	7413.03	7174.98	3556.63	2231.32	3421.13	5818.65	3562.47	5328.96	5785.59	6939.22	5270.86	7772.56	7572.17	5992.77	7819.42	535.841	842.575	2733.3	5132.72
20	386	7757.9	6364.92	6561.1	7565.24	3630.06	2898.71	7054.32	2733.42	5367.75	4598.61	6887.96	5184.65	7829.64	3579.87	6004.51	7800.87	1931.3	1392.56	3373.37	5185.09
21	398	7274.79	7335.34	7308.04	7465.14	2319.72	2669.77	4694.82	3880.19	5301.7	5826.88	6886.69	4373.79	7766.82	6409.39	5964.13	7811.76	1306.39	779.498	2063.11	5128.31
22	416	4288.58	4437.38	3363.93	5316.44	1560.16	1233.01	3216.38	1294.63	2993.35	3112.19	6963.36	3248.51	6102.79	3344.89	3941.41	4894.56	908.045	678.279	1941.89	3307.36
23	427	4686.72	3865.7	3894.49	4450.51	1540.5	1567.68	3194.96	2086.55	3830.45	3409.13	6863.08	2576.4	5813.57	3682.22	5627.13	6364.42	424.453	513.479	1087.4	3446.25
24	443	4404.48	4903.54	3846.51	5286.38	1547.91	1384.88	3200.05	1454.79	3325.72	3011.14	6950.96	3001.33	6638.57	3027.67	5334.87	5398.99	693.058	499.68	1480.51	3441.63
31	374	6599.5	4741.39	3966.49	7346.56	1918.75	1863	4598.39	1490.9	4778.75	3745.67	6959.63	3677.7	7796.03	4108.68	5584.47	6158.57	1228.06	829.622	2756.86	4218.37
32	387	7721.66	7385.49	7151.25	7589.52	4165.17	3467.67	7672.5	4755.62	5324.05	5792.01	6768.62	7517.54	7757.81	4448.77	5962.46	7778.8	3114.96	2108.08	5701.7	5904.4
33	399	7754.67	7552.12	6983.15	7294.95	4189.28	3478.54	7660.92	6211.92	5347.82	5776.19	6904.54	7506.8	7787.43	7587.81	5959.3	7772.95	1774	1756.96	5518.44	6043.04
34	417	7708.79	6253.26	6756.75	7261.88	1707.17	3453.51	3397.95	6651.96	5307.55	5751.99	6799.84	3296.7	7748.25	6021.29	5924.91	7747.63	808.895	555.17	779.692	4943.85
35	430	6124.85	5619.35	7191.9	7565.3	2041.07	2775.96	4469.58	4334.59	5344.05	4551.88	6997.28	3766.77	7838.18	5675.6	5922.48	7818.06	924.312	1388.1	1876.78	4854
36	444	7771.11	7628.65	7197.91	7586.12	3757.06	3474.95	7697.34	5431.7	5360.46	5756.51	6979.05	7535.34	7817.67	7559.12	5986.5	7813.75	1268.1	1220.37	3406.3	5855.16
43	375	4339.59	3590.81	681.609	5896.6	1030.67	1374.52	2534.74	1116.09	3023.78	4180.67	7016.93	1945.19	6699.19	3792.37	4727.31	5125.72	439.978	391.917	1563.04	3130.04
44	389	5617.75	5534.98	5360.56	7000.33	2275.16	2119.22	4491.33	2608.92	4818.58	4466.66	6909.9	3147.49	7774.09	4871.61	5958.96	7644.4	1179.02	815.55	2133.96	4459.39
45	403	748.833	621.877	1115.43	855.393	135.856	322.751	328.858	314.107	676.961	1203.32	3494.48	453.593	887.073	937.694	1339.8	1359.07	44.3253	35.1595	143.901	790.446
46	419	4072.62	3889.63	5135.09	5894.74	838.993	1676.83	2433.61	1247.91	2471.98	157.642	6927.61	1702.94	7144.94	4405.8	5791.88	5270.43	259.158	251.252	1318.49	3204.82
47	431	7732.81	7598.31	7361.67	7336.78	4180.11	3461.12	7640.38	6709.9	5324.51	5776.15	6942.14	7576.15	7830.22	7559.37	5959.84	7778	1370.32	1682.85	4951.68	6040.65
48	445	7789.17	7593.18	7300.98	7344.72	3469.2	3306.9	7704.67	2658.56	5363	5885.19	6869.52	7559.22	7820.58	7588.72	5955.41	7824.38	1917.35	1404.5	3581.83	5733.53
55	376	7269.49	7552.83	6622.6	7467.19	1959.96	2436.69	5108.97	2247.14	5336.3	5870.16	6906.37	4606.37	85.375	4178.42	6895.03	7797.41	1232.14	811.669	2626.4	4579.5
56	390	6131.8	6927.58	7320.1	7484.64	1780.15	2871.7	4688.92	3727.37	5298.63	5807.92	6842.81	3291.57	7799.02	3647.62	5902.72	7809.13	569.574	593.263	1698.79	4747.02
57	406	340.408	363.194	751.011	382.368	61.6889	149.089	159.803	140.381	220.999	912.19	2164.41	204.29	372.568	555.727	656.106	705.612	21.7202	19.709	54.1303	433.442
58	420	4309.4	3240.17	4785.6	4654.67	1352.86	2004.33	2557.15	2293.13	3713.1	4406.1	6878.4	1955.79	6076.03	4428.41	5946.81	6265.86	705.516	409.73	907.932	3520.58
59	433	7781.07	5461.82	7363.11	7358.41	4162.74	3490.89	7696.13	6580.27	5361.51	5857.68	6896.28	5809.55	7815.39	4482.45	4350.22	7798.68	1424.92	1449.07	3931.6	5530.09
60	447	7756.92	7388.13	7256.47	7582.85	2262.03	3271.56	5223.66	3474.65	5340.95	5834.91	6870.82	4784.77	7801.26	7439.66	5995.11	7822.98	1353.52	796.544	2804.91	5319.04
67	379	4721.62	4056.6	3939.15	5795.32	1294.68	1453.9	3482.51	1131.9	3183.93	3436.34	6958.21	2668.97	7690.81	3788.69	5191.91	5396.13	640.216	488.947	1996.07	3542.94
68	393	2082.18	1909.79	2685.61	2617.81	682.214	860.023	1584.65	985.096	1550.62	2521.82	6582.55	1097.76	3336.79	1811.86	2760.34	3316.95	145.767	225.329	824.47	1977.98
69	411	7747.43	7280.32	7219.62	7361.31	4285.3	3461.56	7661.51	6629.13	5339.35	5819.77	6939.7	7481.04	7839.96	4485.21	5979.04	7803.38	4702	2763.16	7748.92	6239.35
70	421	7730.97	7508.63	2342.79	4263.37	4210.35	3468.95	7646.27	2796.78	2916.38	5789.09	6873.71	4103.96	7797.77	4478.25	5939.1	7788.99	1363.46	1437.75	4960.77	4916.7
71	437	3960.54	3383.18	5463.59	4161.28	994.236	1844.48	2065.02	2170.65	3030.55	4083.39	6956.68	1906.72	5530.35	4346.92	6847.47	6484.62	474.043	300.546	771.515	3409.25
72	449	3694.68	3626.56	3571.35	4000.16	1041.67	1286.56	2162.62	1278.08	3480.13	3483.1	6977.49	2349	5149.94	3159.04	4051.02	4954.63	631.459	386.467	1032.22	2964.01
79	380	6915.7	6877.79	7029.05	4723.36	2155.64	2270.53	4560.36	2631.26	5298.82	5884.29	6937.68	3040.8	7771.14	7400.05	5986.94	7815.3	880.308	671.403	2027.05	4783.02
80	395	2029.55	3243.55	3234.33	1099.89	372.057	989.51	1182	669.616	1410.64	5111.89	6946.5	1179.28	3562.06	1586.16	1227.27	3591.86	169.243	153.067	573.757	2017.49
81	412	5273.05	5184.06	4633.05	6003.13	1556.05	1660.13	3530.24	1412.66	3499.95	4533.41	6963.35	3871.91	6509.9	4202.21	4975.96	6551.36	957.821	681.24	1927.96	3890.92
82	422	7061.53	7471.47	7398.13	7560.83	1816.52	2358.21	4417.96	2139.7	4909.38	4900.24	6888.43	4212.81	7786.43	6380.9	5039.9	7811.99	569.449	428.438	1763.39	4785.04
83	440	4024.69	3506.32	4849.4	5497	1157.44	1479.13	3103.2	1799.25	3076.95	4118.66	6895.37	2631.54	6230.7	3575.21	6506.53	5700.41	379.385	400.22	1331.88	3487.54
84	450	5325.93	4376.52	1310.13	3580.88	1277.07	1713.81	3216.79	1510.23	2918.82	5479.13	6865.69	3421.89	6820.56	4686.47	6040.36	6345.78	692.782	447.938	1721.86	3565.93
91	383	3835.73	3550.12	5420.67	5397.7	1182.69	1407.64	2991.96	2097.85	3051.82	4480.58	6927.54	2431.98	6510.01	3490.48	5758.69	6300.06	301.718	448.796	1453.64	3528.4
92	396	3694.49	4164.43	5022.16	4793.37	949.878	1402.9	2612.96	426.412	2585.56	5286.89	6885.76	2457.91	5760.93	2324.43	5862.11	6036.93	548.265	410.278	1317.89	3291.77
93	413	1428.97	1376.09	2495.08	1941.51	274.624	608.008	745.223	604.7	734.252	2363.46	5917.53	557.386	1934.62	1864.66	2419.82	2454.2	185.022	111.817	367.192	1493.9
94	424	2214.26	2477.52	2092.6	2360.01	622.63	726.116	1434.93	662.473	1454.99	1861.84	6037.52	1442.65	2845.32	1926.45	2380.35	2559.26	311.66	250.049	652.272	1805.94
95	441	7771.11	7599.82	7241.24	7338.48	3215.27	3477.4	6900.84	5621.82	5366.57	4759.35	6955.22	7158.83	7791.28	4471.92	4980.6	7810.58	1378.52	905.432	3461.88	5484.53
96	458	5389.61	5965.29	6325.69	6826.95	1304.38	1957.03	2981.89	2150.86	3008.73	5813.06	6988.03	3512.82	6878.43	5381.41	5439.05	7794.74	685.826	407.601	1625.73	4233.53
Av		5357.23	5075.63	5102.22	5494.31	1951.93	2133.8	4170.34	2725.98	3793.08	4428.27	6698.64	3721.67	6226.67	4354.8	5091.12	6242.6	967.608	759.935	2197.99

## Sheet: S5
MinION depth of coverage (x) of each genomic region (run 56 samples)
MinION ID	MiniSeq ID	Rv0678	ahpC	eis	embB	ethA	fabG1	gidB	gyrA	gyrB	hsp65	inhA	katG	pnca	rplC	rpoB	rpsL	rrl	rrs	tlyA	Average	Illumina composite ref coverage	Illumina avg depth of Coverage X
1	460	1429.34	1150.54	1450.98	2177.34	272.961	366.524	793.353	683.93	886.832	1592.19	3454.26	795.746	1724.79	1346.15	1669.77	2315.13	261.284	106.785	522.816	1210.56	99.2933	4055.05
2	470	7750	7497.56	6924.92	7514.81	4148.22	3289.16	7691.8	3953.77	5341.62	5723.25	6865.72	7490.8	7803.08	4414.58	5935.89	7778.23	2833.75	1722.77	5868.93	5818.36	99.2707	5952.26
3	518	5710.06	5718.59	2964.65	7158.92	1670.16	1166.87	3897.41	1761.1	4078.71	1827.35	6928.32	3694.73	7744.4	3658.96	5309.75	6543.19	1121.17	622.311	2242.3	3885.21	99.1955	3590.56
4	531	7775.37	7574.83	7206.57	7555.43	2929.61	3476.56	7161.43	6538.44	5355.62	5750.36	6946.04	7548.84	7809.06	7504.18	5977.78	7778.44	1865.36	973.075	3392.51	5848.39	99.1955	5535.87
5	544	7735.6	7216.34	6175.53	7529.68	1748.59	2304.18	4493.79	2779.28	5033.06	5007.24	6953.31	4869.41	7781.68	5391.22	5980.84	7786.92	977.914	503.262	2668.13	4891.37	99.2407	5403
6	556	7735.28	7492.62	6604.65	7556.99	4324.12	3464.59	7622.53	6642.47	5328.92	5777.01	6955.19	7574.25	7832.49	4470.35	5973.29	7810.09	1334.98	2685.92	7522.69	6037.29	99.2407	3520.2
7	564	4583.9	3224.74	7261.53	5937.18	1032.26	1798.54	2051.43	2482.47	3277.79	5824.34	6857.22	1933.67	5597.68	4658.41	5944.05	7423.76	251.897	197.852	844.978	3746.51	98.8422	1533.48
13	462	7717.15	7446.76	7277.96	7341.43	3845.21	3438.95	7601.63	3294.3	5327.73	5853.46	6772.81	7526.4	7740.96	7427.18	5927.86	7766.91	2169.83	1420.75	3889.77	5778.27	99.173	2593.9
14	471	7704.18	7564.45	5022.77	7559.18	2711.98	2001.15	5763.71	2167.23	5331.44	4793.93	6817.74	6322.55	90.3411	5204.42	4955.4	7771.76	1693.25	1008.83	3968.61	4655.42	94.5117	4060.59
15	519	5326.58	5773.83	6452.54	6326.33	1046.84	1753.45	2478.29	3049.41	4027.58	4493.28	6806.86	2497.34	7428.3	5715.19	5960.02	7780.36	563.803	255.865	1213.48	4155.23	99.2106	4189.88
16	533	2710.45	1819.44	4526.17	4182.95	787.742	1097.64	1620.09	2004.3	3136.83	3097.79	6837.23	1675.39	4321.84	2727.6	5693.6	4819.94	89.174	477.682	774.67	2757.92	99.1655	4398.13
17	545	7531.96	7521.79	5765.6	7638.46	1180.78	2456.53	3776.66	2601.21	4469.83	5808.35	6881.32	4177.8	7744.96	6778.34	5961.62	7771.9	1089.33	481.493	1885.97	4817.05	99.2256	3952.68
18	557	7752.79	7591.5	6990.48	7579.66	2801.72	3458.34	6551.7	4662.11	5323.1	5771.73	6809.14	7512.2	7773.05	7562.14	5956.15	7775.13	502.082	952.758	3234.2	5608.42	99.0828	2146.71
19	565	7734.92	6204.36	7308.12	7549.01	1870.59	3446.02	4031.58	3293.22	4926.54	5866.71	6842.43	3897.44	7812.75	4445.59	5966.41	7789.55	134.196	246.773	1751.94	4795.69	98.9023	2177.15
25	464	7732.4	7358.75	6559.28	7395.04	3284.49	2217.54	7624.77	3170.99	5350	5870.04	6888.69	7387.38	7769.36	6280.76	5952.11	7792.69	1851.66	1254.67	4436.18	5588.25	99.2181	4130.28
26	472	7711.12	7462.95	7256	7684.35	2073.61	2419.71	4905.59	2694.55	5301.69	5779.58	6784.77	4739.1	7777.55	4056.47	5948.71	7793.67	422.116	692.165	2416.35	4943.16	99.2331	3376.74
27	522	7743.07	7552.16	6833.22	7414.7	3690.56	3463.36	7640.95	2940.85	5321.17	5864.75	6848.02	7530.59	7745.98	4442.22	5923.07	7763.92	2523.68	1402.08	4500.51	5639.2	99.2407	5558.2
28	536	2198.79	2611.63	1710.69	2966.7	701.213	614.876	1425.01	615.012	1309.21	2092.38	6930.68	2215.57	2525.76	1024.52	2100.56	2864.94	321.928	249.904	803.65	1857	99.2407	5355.78
29	547	7767.15	7355.92	5353.84	7334.27	2878.94	2922.61	5517.2	2594.83	5328.13	5877.39	6875.17	7158.97	7813.99	3786.75	5972.14	7797.18	1778.31	1062.93	2765.79	5154.82	99.2407	4419.59
30	558	7498.31	6957.03	7259.5	7322.71	2269.82	2261	4739.69	3036.94	5281.65	5882.93	6926.46	5079.33	7808.94	5365.23	5993.2	7787.32	720.767	662.083	2241.37	5004.96	99.2181	4825.53
31	566	7747.62	7269.66	7314.78	7486.83	4021.23	3467.61	7673.91	5921.92	5340.31	5775.01	6946.89	7571.66	7803.3	4450.9	5957.48	7762.41	1930.12	1021.8	3321.12	5725.5	99.2331	4289.1
37	465	7443.72	6522.91	5544.85	7485.5	1138.02	1864.55	3297.51	2003.68	3699.86	5434.52	6795.62	3665.42	7743.7	6421.64	6808.35	7775.62	953.038	483.781	2274.41	4597.72	99.1805	2188.72
38	473	7712.21	7548.85	6262.06	7526.38	3388.48	2708.63	6831.89	3876.99	4473.98	5873.99	6777.39	5894.63	7730.97	7482.83	5971.32	7782.76	2027.34	1031.54	3520.39	5495.93	99.2557	6165.13
39	523	4486.63	2756.02	6449.32	6968.36	889.558	1637.44	2350.06	2806.11	3066.84	3664.46	6918.59	2273.35	7418.2	4144.12	5966.08	7767.63	365.738	228.105	1184.67	3754.8	99.1955	4641.11
40	538	5321.95	2556.9	7209.36	7177.38	952.83	3460.7	1652.89	5975.9	3313.02	5343.93	6827.08	2344.99	7412.06	7470.25	5988.49	7790.28	69.683	1264.52	574.074	4352.96	98.4287	1923.6
41	549	3728.6	3405.55	2377.81	5976.76	1108.96	895.176	2423.88	910.434	2745	2815.61	6918.38	3283.11	4412.33	2173.28	3701.46	4602.72	130.827	339.626	1335.9	2804.5	99.2331	2772.99
42	559	4725.87	5576.53	4077.53	5817.15	1358.28	1349.47	2538.19	1524.13	2858.37	5108.2	6867	4018.06	5290.74	3417.42	4867.57	6728.48	591.792	411.919	1463.82	3610.03	99.2331	6170.89
43	568	7756.41	7537.43	7316.09	7516.78	2764.87	3433.27	6185.06	2082.1	5369.11	5773.7	6949.96	6360.01	7805.45	7537.6	5982.66	7799.14	959.492	629.219	2627.37	5388.72	99.158	3502.08
49	466	1556.64	987.106	2046.83	2084.6	319.359	620.276	712.958	880.358	1374.01	2066.18	5726.94	719.568	1897.16	1574.98	2196.33	2520.64	112.314	70.8047	335.272	1463.28	99.1279	3128.35
50	474	74.505	4817.8	7167.85	2412.28	1034.22	2283.31	1448.1	3187.62	3594.71	5377.57	6940.82	2783.34	7697.68	6152.29	5885.43	7793.07	349.55	233.704	1195.52	3706.81	96.7596	6657.96
51	525	7748.37	7388.22	7246.41	7487.37	3868.45	3116.12	7689.86	4258.22	5345.66	5060.04	6907.32	7479.2	7781.74	6237.55	5976.49	7785.05	1558.85	1066.03	4262.55	5698.08	99.2256	5134.93
52	539	7410.92	7329.41	6860.89	7694.56	1887.12	2520.8	3522.28	2627.41	4470.72	5780.61	6811.29	5632.73	7760.96	5817.14	5952.01	7795.47	776.893	514.354	1933.6	4899.96	99.2181	5402.93
53	551	7725.82	7588.39	6231.92	7293.92	1939.98	2082.62	3741.16	1497.35	2553.18	5879.19	6896.75	6043.2	7771.41	6650.91	5911.68	7772.4	399.98	231.174	3466.12	4825.11	99.0978	3465.72
54	560	3319.59	3981.12	3487.85	4402.14	758.218	1048.8	1805.77	1202.24	2032.57	4491.63	6849.77	2857.23	3896.48	2761.78	4198.74	5219.48	185.331	236.705	971.393	2826.68	99.188	2955.07
55	578	4299.22	3275.69	7098.71	7561.08	1272.7	1482.34	3070.38	2327.32	3521.14	3451.76	6844.22	3436.59	7140.44	2292.29	3935.79	7086.42	202.416	619.656	1501.37	3706.29	99.1279	2360.6
61	467	3789.58	4376.12	5961.61	4297.21	803.987	1615.19	1743.38	1995.03	2622.12	5786.65	6807.97	2355.46	4596.59	4369.48	6482.01	7434.65	125.092	207.881	634.12	3473.9	99.188	3457.44
62	514	3631.74	3319.2	3351.75	3616.16	958.887	1064.83	1863.13	1719.71	2548.12	3394.64	6792.91	2031.63	3969.33	2875.44	4497.32	5785.95	493.682	247.136	864.155	2790.83	99.1955	6694.76
63	527	3792.5	2358.35	2897.87	7259.86	1466.09	802.182	3606.91	1822.25	3086.44	1179.22	6896.78	2724.25	5764.76	2863.69	4946.6	4481.17	650.886	419.463	1976.32	3105.03	99.2707	5669.97
64	540	2302.65	1588.52	942.473	4312.9	989.774	449.573	1960.93	436.842	1728.38	681.628	5546.52	2479.74	2952.35	916.546	1959.24	1787.34	184.585	184.546	1614.93	1737.87	99.2632	6347.01
65	552	885.191	749.376	739.979	1260.6	463.679	137.476	807.136	326.021	1283.27	349.853	2544.54	901.805	1001.25	446.139	1299.91	1174.77	124.786	182.715	451.749	796.329	99.2782	3670.89
66	561	5482.16	5140.87	5070.34	6743.76	2094.63	1606.88	3445.31	2114.87	4532.08	4568.32	6838.35	4500.86	6332.27	4192.1	5732.59	7732.76	946.723	623.354	1621.93	4174.75	99.2407	4440.82
67	579	7733.51	5399.1	7235.77	7316.64	2059.1	2597.15	4783.9	2904.27	5325.94	5802.75	6928.79	4110.82	7808.22	7423.68	5973.94	7793.48	1255.34	800.5	2531.55	5041.29	99.1655	2621.52
73	468	7677.99	7416.24	2568.56	7512.35	1666.5	2401.36	3735.59	54.7536	3995.19	4770.66	6803.23	4435.48	7757.72	4354.32	4981.17	7779.93	269.846	451.962	2031.14	4245.47	98.9775	3292.72
74	516	4056.47	4933.49	5476.28	4913.22	1199.46	1213.05	2419.23	2231.2	3372.36	3290.22	6817.17	2538.07	5749.94	3038.49	5724.27	6634.49	253.56	303.682	1046.09	3432.14	99.2331	5859.15
75	529	7258.49	5869.28	7344.93	7594.42	2232.86	2539.39	4630.54	3792.27	5277.13	5222.85	6822.2	4942.65	7773.92	6270.36	5944.84	7776.44	483.721	676.376	2490.04	4996.98	99.2407	4362.81
76	542	7761.3	7403.18	7276.06	7566.12	2999.65	3460.33	6935.43	4688.37	5330.72	5771.76	6831.96	7270.94	7784.42	7526.82	5979.83	7776.24	513.178	762.418	3085.56	5617.07	99.2331	5133.87
77	553	7713.1	7327.26	7307.81	7479.08	1947.25	3448.29	5400.71	4753.45	5301.25	5742.56	6867.32	5905.77	7770.79	7520.56	5972.69	7763.43	1055.55	499.05	2624.99	5389.52	99.1955	4596.28
78	562	7680.65	7596.68	7117.02	7650.02	4098.69	2107.92	6638.8	2478.97	5339.64	3311.99	6876.97	6830.69	7741.59	2809.4	5978.02	7782.48	1350.29	1861.05	5065.65	5279.82	99.2181	3225.12
79	580	7742.26	7251.54	7255.7	7559.36	4250.46	3471	7633.41	6625.49	5308.91	4752.28	6976.34	7550.23	7824.86	4461.73	5972.38	7786.31	3904.49	2036.19	4706	5951	99.2331	3053.84
85	469	7643.55	6388.62	6580.63	7602.23	1669.11	1990.92	3698.52	2481.39	4242.59	5781.83	6792.67	4411.82	7734.3	6856.32	5967.13	7786.64	572.203	523.302	2357.61	4793.76	99.2106	3198.38
86	517	4364.57	3494.39	3534.18	5994.86	1421.4	1134.58	2976.9	1848.64	3198.97	3362.53	6798.75	2761.8	4677.27	3168.7	4792.61	5752.67	403.626	363.4	1422.06	3235.36	99.2031	4836.08
87	530	1542.66	673.514	3103.73	2416.94	385.739	503.674	940.911	1098.93	1012.81	1277.31	6653.28	807.427	2396.93	954.398	3595.42	2837.46	108.516	242.836	510.529	1634.9	99.1805	3912.53
88	543	7732.7	7458.49	7133.55	7391.44	3212.48	2982.22	7133.53	3823.06	5328.83	5791.45	6802.87	7224.91	7751.59	6606.52	5961.59	7777.84	1519.11	797.115	3699.91	5585.75	99.2557	6062.29
89	555	6609.49	5664.51	3145.56	7580.05	2973.4	1373.16	6110.59	1555.77	5263.78	2350.95	6835.54	5795.26	7787.92	2890.29	5353.67	5398.42	965.835	762.149	3467.27	4309.66	99.2482	3989.2
90	563	7697.16	7436.12	2986.88	7295.41	3378.88	1485.82	6402.66	1768.65	5298.78	2983.86	6877.25	6617.73	7749.82	3550.45	5571.09	6941.79	1675.79	1041.54	4333.51	4794.38	99.2557	5035.05
91	581	7079.47	7467.13	4422.03	7280.31	1989.83	1884.37	4316.81	2162.08	4363.91	4066.51	6907.34	6369.06	7714.72	3161.72	6796.74	7744.24	1229.92	743.857	2437.78	4638.83	99.1429	2244.54
Av		5912.21	5552.67	5447.32	6415.34	2039.88	2101.04	4277.09	2727.33	4058.16	4476.61	6678.18	4617.09	6443.75	4591.11	5319.38	6757.52	914.403	698.097	2426.52

## Sheet: S6
MinION breadth of coverage (absolute values and percentage) of each genomic region (run 48 samples)
	Number of genomic positions covered																						Percentage of genomic positions covered
	Rv0678	ahpc	embB	eis	ethA	fabG1	gid	gyrA	gyrB	inhA	katG	pnca	rplC	rpoB_1	rpoB_2	rpsL	rrl	rrs_1	rrs_2	tlyA	hsp65		Rv0678	ahpc	embB	eis	ethA	fabG1	gid	gyrA	gyrB	inhA	katG	pnca	rplC	rpoB_1	rpoB_2	rpsL	rrl	rrs_1	rrs_2	tlyA	hsp65	Notes
Lenght of amplicon	497	554	689	357	1559	434	774	377	645	593	718	629	375	398	532	443	702	674	856	939	440
BC7.amp.gb	496	553	688	356	1558	433	773	376	644	592	717	628	374	397	531	442	701	632	855	938	439		1	1	1	1	1	1	1	1	1	1	1	1	1	1	1	1	1	0.939169	1	1	1
BC8.amp.gb	496	553	688	356	1558	433	773	376	644	592	717	628	374	397	531	442	701	672	855	938	439		1	1	1	1	1	1	1	1	1	1	1	1	1	1	1	1	1	0.998516	1	1	1
BC9.amp.gb	496	553	688	356	1558	433	773	376	644	592	717	628	374	397	531	442	701	673	855	938	439		1	1	1	1	1	1	1	1	1	1	1	1	1	1	1	1	1	1	1	1	1
BC10.amp.gb	496	553	688	356	1558	433	773	376	644	592	717	628	374	397	531	442	701	659	855	938	439		1	1	1	1	1	1	1	1	1	1	1	1	1	1	1	1	1	0.979228	1	1	1
BC11.amp.gb	496	553	688	356	1558	433	773	376	644	592	717	628	374	397	531	442	701	669	855	938	439		1	1	1	1	1	1	1	1	1	1	1	1	1	1	1	1	1	0.994065	1	1	1
BC12.amp.gb	496	553	688	356	1558	433	773	376	644	592	717	628	374	397	531	442	701	673	855	938	439		1	1	1	1	1	1	1	1	1	1	1	1	1	1	1	1	1	1	1	1	1
BC19.amp.gb	496	553	688	356	1558	433	773	376	644	592	717	628	374	397	531	442	701	673	855	938	439		1	1	1	1	1	1	1	1	1	1	1	1	1	1	1	1	1	1	1	1	1
BC20.amp.gb	496	553	688	356	1558	433	773	376	644	592	717	628	374	397	531	442	701	673	855	938	439		1	1	1	1	1	1	1	1	1	1	1	1	1	1	1	1	1	1	1	1	1
BC21.amp.gb	496	553	688	356	1558	433	773	376	644	592	717	628	374	397	531	442	701	673	855	938	439		1	1	1	1	1	1	1	1	1	1	1	1	1	1	1	1	1	1	1	1	1
BC22.amp.gb	496	553	688	356	1558	433	773	376	644	592	717	628	374	397	531	442	701	672	855	938	439		1	1	1	1	1	1	1	1	1	1	1	1	1	1	1	1	1	0.998516	1	1	1
BC23.amp.gb	496	553	688	356	1558	433	773	376	644	592	717	628	374	397	531	442	701	672	855	938	439		1	1	1	1	1	1	1	1	1	1	1	1	1	1	1	1	1	0.998516	1	1	1
BC24.amp.gb	496	553	688	356	1558	433	773	376	644	592	717	628	374	397	531	442	701	672	855	938	439		1	1	1	1	1	1	1	1	1	1	1	1	1	1	1	1	1	0.998516	1	1	1
BC31.amp.gb	496	553	688	356	1558	433	773	376	644	592	717	628	374	397	531	442	701	673	855	938	439		1	1	1	1	1	1	1	1	1	1	1	1	1	1	1	1	1	1	1	1	1
BC32.amp.gb	496	553	688	356	1558	433	773	376	644	592	717	628	374	397	531	442	701	673	855	938	439		1	1	1	1	1	1	1	1	1	1	1	1	1	1	1	1	1	1	1	1	1
BC33.amp.gb	496	553	688	356	1558	433	773	376	644	592	717	628	374	397	531	442	701	673	855	938	439		1	1	1	1	1	1	1	1	1	1	1	1	1	1	1	1	1	1	1	1	1
BC34.amp.gb	496	553	688	356	1558	433	773	376	644	592	717	628	374	397	531	442	701	673	855	938	439		1	1	1	1	1	1	1	1	1	1	1	1	1	1	1	1	1	1	1	1	1
BC35.amp.gb	496	553	688	356	1558	433	773	376	644	592	717	628	374	397	531	442	701	672	855	938	439		1	1	1	1	1	1	1	1	1	1	1	1	1	1	1	1	1	0.998516	1	1	1
BC36.amp.gb	496	553	688	356	1558	433	773	376	644	592	717	628	374	397	531	442	701	673	855	938	439		1	1	1	1	1	1	1	1	1	1	1	1	1	1	1	1	1	1	1	1	1
BC43.amp.gb	496	553	688	356	1558	433	773	376	644	592	717	628	374	397	531	442	701	671	855	938	439		1	1	1	1	1	1	1	1	1	1	1	1	1	1	1	1	1	0.997033	1	1	1
BC44.amp.gb	496	553	688	356	1558	433	773	376	644	592	717	628	374	397	531	442	701	673	855	938	439		1	1	1	1	1	1	1	1	1	1	1	1	1	1	1	1	1	1	1	1	1
BC45.amp.gb	496	553	688	356	1545	433	773	376	644	592	717	628	374	397	531	442	543	74	726	935	439		1	1	1	1	0.991661	1	1	1	1	1	1	1	1	1	1	1	0.774929	0.111276	0.849299	0.996805	1
BC46.amp.gb	496	553	688	356	1558	433	773	376	644	592	717	628	374	397	531	442	701	664	855	938	438		1	1	1	1	1	1	1	1	1	1	1	1	1	1	1	1	1	0.986647	1	1	0.997727
BC47.amp.gb	496	553	688	356	1558	433	773	376	644	592	717	628	374	397	531	442	701	673	855	938	439		1	1	1	1	1	1	1	1	1	1	1	1	1	1	1	1	1	1	1	1	1
BC48.amp.gb	496	553	688	356	1558	433	773	376	644	592	717	628	374	397	531	442	701	673	855	938	439		1	1	1	1	1	1	1	1	1	1	1	1	1	1	1	1	1	1	1	1	1
BC55.amp.gb	496	553	688	356	1558	433	773	376	644	592	717	0	374	397	531	442	701	673	855	938	439		1	1	1	1	1	1	1	1	1	1	1	0.00158983	1	1	1	1	1	1	1	1	1
BC56.amp.gb	496	553	688	356	1558	433	773	376	644	592	717	628	374	397	531	442	701	673	855	938	439		1	1	1	1	1	1	1	1	1	1	1	1	1	1	1	1	1	1	1	1	1
BC57.amp.gb	496	553	688	356	809	433	770	374	644	592	708	628	374	397	531	442	56	0	131	817	439		1	1	1	1	0.519564	1	0.996124	0.994695	1	1	0.987465	1	1	1	1	1	0.0811966	0.00148368	0.154206	0.87114	1	Under threshold of 8 reads to calculate breadth*
BC58.amp.gb	496	553	688	356	1558	433	773	376	644	592	717	628	374	397	531	442	701	673	855	938	439		1	1	1	1	1	1	1	1	1	1	1	1	1	1	1	1	1	1	1	1	1
BC59.amp.gb	496	553	688	356	1558	433	773	376	644	592	717	628	374	397	531	442	701	673	855	938	439		1	1	1	1	1	1	1	1	1	1	1	1	1	1	1	1	1	1	1	1	1
BC60.amp.gb	496	553	688	356	1558	433	773	376	644	592	717	628	374	397	531	442	701	673	855	938	439		1	1	1	1	1	1	1	1	1	1	1	1	1	1	1	1	1	1	1	1	1
BC67.amp.gb	496	553	688	356	1558	433	773	376	644	592	717	628	374	397	531	442	701	672	855	938	439		1	1	1	1	1	1	1	1	1	1	1	1	1	1	1	1	1	0.998516	1	1	1
BC68.amp.gb	496	553	688	356	1558	433	773	376	644	592	717	628	374	397	531	442	701	622	855	938	439		1	1	1	1	1	1	1	1	1	1	1	1	1	1	1	1	1	0.924332	1	1	1
BC69.amp.gb	496	553	688	356	1558	433	773	376	644	592	717	628	374	397	531	442	701	673	855	938	439		1	1	1	1	1	1	1	1	1	1	1	1	1	1	1	1	1	1	1	1	1
BC70.amp.gb	496	553	688	356	1558	433	773	376	644	592	717	628	374	397	531	442	701	673	855	938	439		1	1	1	1	1	1	1	1	1	1	1	1	1	1	1	1	1	1	1	1	1
BC71.amp.gb	496	553	688	356	1558	433	773	376	644	592	717	628	374	397	531	442	701	665	855	938	439		1	1	1	1	1	1	1	1	1	1	1	1	1	1	1	1	1	0.988131	1	1	1
BC72.amp.gb	496	553	688	356	1558	433	773	376	644	592	717	628	374	397	531	442	701	671	855	938	439		1	1	1	1	1	1	1	1	1	1	1	1	1	1	1	1	1	0.997033	1	1	1
BC79.amp.gb	496	553	688	356	1558	433	773	376	644	592	717	628	374	397	531	442	701	673	855	938	439		1	1	1	1	1	1	1	1	1	1	1	1	1	1	1	1	1	1	1	1	1
BC80.amp.gb	496	553	688	356	1555	433	773	376	644	592	717	628	374	397	531	442	698	646	855	938	439		1	1	1	1	0.998076	1	1	1	1	1	1	1	1	1	1	1	0.995726	0.959941	1	1	1
BC81.amp.gb	496	553	688	356	1558	433	773	376	644	592	717	628	374	397	531	442	701	673	855	938	439		1	1	1	1	1	1	1	1	1	1	1	1	1	1	1	1	1	1	1	1	1
BC82.amp.gb	496	553	688	356	1558	433	773	376	644	592	717	628	374	397	531	442	701	672	855	938	439		1	1	1	1	1	1	1	1	1	1	1	1	1	1	1	1	1	0.998516	1	1	1
BC83.amp.gb	496	553	688	356	1558	433	773	376	644	592	717	628	374	397	531	442	701	639	855	938	439		1	1	1	1	1	1	1	1	1	1	1	1	1	1	1	1	1	0.949555	1	1	1
BC84.amp.gb	496	553	688	356	1558	433	773	376	644	592	717	628	374	397	531	442	701	672	855	938	439		1	1	1	1	1	1	1	1	1	1	1	1	1	1	1	1	1	0.998516	1	1	1
BC91.amp.gb	496	553	688	356	1558	433	773	376	644	592	717	628	374	397	531	442	701	667	855	938	439		1	1	1	1	1	1	1	1	1	1	1	1	1	1	1	1	1	0.991098	1	1	1
BC92.amp.gb	496	553	688	356	1557	433	773	376	644	592	717	628	374	397	531	442	701	672	855	938	439		1	1	1	1	0.999359	1	1	1	1	1	1	1	1	1	1	1	1	0.998516	1	1	1
BC93.amp.gb	496	553	688	356	1555	433	773	376	644	592	717	628	374	397	531	442	700	566	851	938	439		1	1	1	1	0.998076	1	1	1	1	1	1	1	1	1	1	1	0.998575	0.841246	0.995327	1	1
BC94.amp.gb	496	553	688	356	1558	433	773	376	644	592	717	628	374	397	531	442	701	665	855	938	439		1	1	1	1	1	1	1	1	1	1	1	1	1	1	1	1	1	0.988131	1	1	1
BC95.amp.gb	496	553	688	356	1558	433	773	376	644	592	717	628	374	397	531	442	701	673	855	938	439		1	1	1	1	1	1	1	1	1	1	1	1	1	1	1	1	1	1	1	1	1
BC96.amp.gb	496	553	688	356	1558	433	773	376	644	592	717	628	374	397	531	442	701	673	855	938	439		1	1	1	1	1	1	1	1	1	1	1	1	1	1	1	1	1	1	1	1	1
																						Average	1	1	1	1	0.989724	1	0.999919	0.999889	1	1	0.999739	0.9792	1	1	1	1	0.976051	0.950729	0.979142	0.997249	0.999953	0.993885
*	N reads	Gb
BC57.amp.gb	4	93

## Sheet: S7
MinION breadth of coverage (absolute values and percentage) of each genomic region (run 56 samples)
	Number of genomic positions covered																						Percentage of genomic positions covered
	Rv0678	ahpc	embB	eis	ethA	fabG1	gid	gyrA	gyrB	inhA	katG	pnca	rplC	rpoB_1	rpoB_2	rpsL	rrl	rrs_1	rrs_2	tlyA	hsp65		Rv0678	ahpc	embB	eis	ethA	fabG1	gid	gyrA	gyrB	inhA	katG	pnca	rplC	rpoB_1	rpoB_2	rpsL	rrl	rrs_1	rrs_2	tlyA	hsp65
Lenght of amplicon	497	554	689	357	1559	434	774	377	645	593	718	629	375	398	532	443	702	674	856	939	440
BC01	496	553	688	356	1554	433	773	376	644	592	717	628	374	397	531	442	699	86	848	938	439		1	1	1	1	0.997434	1	1	1	1	1	1	1	1	1	1	1	0.997151	0.12908	0.991822	1	1
BC02	496	553	688	356	1558	433	773	376	644	592	717	628	374	397	531	442	701	673	855	938	439		1	1	1	1	1	1	1	1	1	1	1	1	1	1	1	1	1	1	1	1	1
BC03	496	553	688	356	1558	433	773	376	644	592	717	628	374	397	531	442	701	663	855	938	439		1	1	1	1	1	1	1	1	1	1	1	1	1	1	1	1	1	0.985163	1	1	1
BC04	496	553	688	356	1558	433	773	376	644	592	717	628	374	397	531	442	701	672	855	938	439		1	1	1	1	1	1	1	1	1	1	1	1	1	1	1	1	1	0.998516	1	1	1
BC05	496	553	688	356	1558	433	773	376	644	592	717	628	374	397	531	442	701	665	855	938	439		1	1	1	1	1	1	1	1	1	1	1	1	1	1	1	1	1	0.988131	1	1	1
BC06	496	553	688	356	1558	433	773	376	644	592	717	628	374	397	531	442	701	673	855	938	439		1	1	1	1	1	1	1	1	1	1	1	1	1	1	1	1	1	1	1	1	1
BC07	496	553	688	356	1557	433	773	376	644	592	717	628	374	397	531	442	699	593	853	938	439		1	1	1	1	0.999359	1	1	1	1	1	1	1	1	1	1	1	0.997151	0.881306	0.997664	1	1
BC13	496	553	688	356	1558	433	773	376	644	592	717	628	374	397	531	442	701	673	855	938	439		1	1	1	1	1	1	1	1	1	1	1	1	1	1	1	1	1	1	1	1	1
BC14	496	553	688	356	1558	433	773	376	644	592	717	0	374	397	531	442	701	670	855	938	439		1	1	1	1	1	1	1	1	1	1	1	0.00158983	1	1	1	1	1	0.995549	1	1	1
BC15	496	553	688	356	1557	433	773	376	644	592	717	628	374	397	531	442	701	505	852	938	439		1	1	1	1	0.999359	1	1	1	1	1	1	1	1	1	1	1	1	0.750742	0.996495	1	1
BC16	496	553	688	356	1557	433	773	376	644	592	717	628	374	397	531	442	697	653	854	938	439		1	1	1	1	0.999359	1	1	1	1	1	1	1	1	1	1	1	0.994302	0.970326	0.998832	1	1
BC17	496	553	688	356	1558	433	773	376	644	592	717	628	374	397	531	442	701	670	855	938	439		1	1	1	1	1	1	1	1	1	1	1	1	1	1	1	1	1	0.995549	1	1	1
BC18	496	553	688	356	1558	433	773	376	644	592	717	628	374	397	531	442	701	673	855	938	439		1	1	1	1	1	1	1	1	1	1	1	1	1	1	1	1	1	1	1	1	1
BC19	496	553	688	356	1558	433	773	376	644	592	717	628	374	397	531	442	700	667	853	938	439		1	1	1	1	1	1	1	1	1	1	1	1	1	1	1	1	0.998575	0.991098	0.997664	1	1
BC25	496	553	688	356	1558	433	773	376	644	592	717	628	374	397	531	442	701	673	855	938	439		1	1	1	1	1	1	1	1	1	1	1	1	1	1	1	1	1	1	1	1	1
BC26	496	553	688	356	1558	433	773	376	644	592	717	628	374	397	531	442	701	672	855	938	439		1	1	1	1	1	1	1	1	1	1	1	1	1	1	1	1	1	0.998516	1	1	1
BC27	496	553	688	356	1558	433	773	376	644	592	717	628	374	397	531	442	701	673	855	938	439		1	1	1	1	1	1	1	1	1	1	1	1	1	1	1	1	1	1	1	1	1
BC28	496	553	688	356	1558	433	773	376	644	592	717	628	374	397	531	442	701	624	854	938	439		1	1	1	1	1	1	1	1	1	1	1	1	1	1	1	1	1	0.9273	0.998832	1	1
BC29	496	553	688	356	1558	433	773	376	644	592	717	628	374	397	531	442	701	672	855	938	439		1	1	1	1	1	1	1	1	1	1	1	1	1	1	1	1	1	0.998516	1	1	1
BC30	496	553	688	356	1558	433	773	376	644	592	717	628	374	397	531	442	701	673	855	938	439		1	1	1	1	1	1	1	1	1	1	1	1	1	1	1	1	1	1	1	1	1
BC31	496	553	688	356	1558	433	773	376	644	592	717	628	374	397	531	442	701	673	855	938	439		1	1	1	1	1	1	1	1	1	1	1	1	1	1	1	1	1	1	1	1	1
BC37	496	553	688	356	1558	433	773	376	644	592	717	628	374	397	531	442	701	672	855	938	439		1	1	1	1	1	1	1	1	1	1	1	1	1	1	1	1	1	0.998516	1	1	1
BC38	496	553	688	356	1558	433	773	376	644	592	717	628	374	397	531	442	701	673	855	938	439		1	1	1	1	1	1	1	1	1	1	1	1	1	1	1	1	1	1	1	1	1
BC39	496	553	688	356	1557	433	773	376	644	592	717	628	374	397	531	442	700	508	855	938	439		1	1	1	1	0.999359	1	1	1	1	1	1	1	1	1	1	1	0.998575	0.755193	1	1	1
BC40	496	553	688	356	1558	433	773	376	644	592	717	628	374	397	531	442	690	623	851	938	439		1	1	1	1	1	1	1	1	1	1	1	1	1	1	1	1	0.98433	0.925816	0.995327	1	1
BC41	496	553	688	356	1558	433	773	376	644	592	717	628	374	397	531	442	701	603	855	938	439		1	1	1	1	1	1	1	1	1	1	1	1	1	1	1	1	1	0.896142	1	1	1
BC42	496	553	688	356	1557	433	773	376	644	592	717	628	374	397	531	442	701	653	855	938	439		1	1	1	1	0.999359	1	1	1	1	1	1	1	1	1	1	1	1	0.970326	1	1	1
BC43	496	553	688	356	1558	433	773	376	644	592	717	628	374	397	531	442	701	672	855	938	439		1	1	1	1	1	1	1	1	1	1	1	1	1	1	1	1	1	0.998516	1	1	1
BC49	496	553	688	356	1555	433	773	376	644	592	717	628	374	397	531	442	688	464	799	938	439		1	1	1	1	0.998076	1	1	1	1	1	1	1	1	1	1	1	0.981481	0.689911	0.934579	1	1
BC50	496	553	688	356	1558	433	773	376	644	592	717	628	374	397	531	442	701	654	854	938	439		1	1	1	1	1	1	1	1	1	1	1	1	1	1	1	1	1	0.97181	0.998832	1	1
BC51	496	553	688	356	1558	433	773	376	644	592	717	628	374	397	531	442	701	673	855	938	439		1	1	1	1	1	1	1	1	1	1	1	1	1	1	1	1	1	1	1	1	1
BC52	496	553	688	356	1558	433	773	376	644	592	717	628	374	397	531	442	701	673	855	938	439		1	1	1	1	1	1	1	1	1	1	1	1	1	1	1	1	1	1	1	1	1
BC53	496	553	688	356	1558	433	773	376	644	592	717	628	374	397	531	442	701	643	854	938	439		1	1	1	1	1	1	1	1	1	1	1	1	1	1	1	1	1	0.95549	0.998832	1	1
BC54	496	553	688	356	1558	433	773	376	644	592	717	628	374	397	531	442	701	654	854	938	439		1	1	1	1	1	1	1	1	1	1	1	1	1	1	1	1	1	0.97181	0.998832	1	1
BC55	496	553	688	356	1558	433	773	376	644	592	717	628	374	397	531	442	701	664	855	938	439		1	1	1	1	1	1	1	1	1	1	1	1	1	1	1	1	1	0.986647	1	1	1
BC61	496	553	688	356	1557	433	773	376	644	592	717	628	374	397	531	442	699	571	853	938	439		1	1	1	1	0.999359	1	1	1	1	1	1	1	1	1	1	1	0.997151	0.848665	0.997664	1	1
BC62	496	553	688	356	1558	433	773	376	644	592	717	628	374	397	531	442	701	611	854	938	439		1	1	1	1	1	1	1	1	1	1	1	1	1	1	1	1	1	0.908012	0.998832	1	1
BC63	496	553	688	356	1558	433	773	376	644	592	717	628	374	397	531	442	701	659	855	938	439		1	1	1	1	1	1	1	1	1	1	1	1	1	1	1	1	1	0.979228	1	1	1
BC64	496	553	688	356	1558	433	773	376	644	592	717	628	374	397	531	442	696	641	853	938	439		1	1	1	1	1	1	1	1	1	1	1	1	1	1	1	1	0.992877	0.952522	0.997664	1	1
BC65	496	553	688	356	1557	432	773	376	644	592	717	628	374	397	531	442	686	482	855	938	439		1	1	1	1	0.999359	0.997696	1	1	1	1	1	1	1	1	1	1	0.978632	0.716617	1	1	1
BC66	496	553	688	356	1557	433	773	376	644	592	717	628	374	397	531	442	701	664	855	938	439		1	1	1	1	0.999775	0.999942	1	1	1	1	1	0.97504	1	1	1	1	0.998006	0.928375	0.997547	1	1
BC67	496	553	688	356	1558	433	773	376	644	592	717	628	374	397	531	442	701	672	855	938	439		1	1	1	1	0.999834	0.999941	1	1	1	1	1	0.974416	1	1	1	1	0.998027	0.948358	0.99769	1	1
BC73	496	553	688	356	1558	433	773	51	644	592	717	628	374	397	531	442	701	671	855	938	439		1	1	1	1	0.99983	0.999939	1	1	1	1	1	0.973776	1	1	1	1	0.997978	0.947067	0.997632	1	1
BC74	496	553	688	356	1558	433	773	376	644	592	717	628	374	397	531	442	701	666	855	938	439		1	1	1	1	0.999826	0.999938	1	1	1	1	1	0.973121	1	1	1	1	0.997927	0.946114	0.997573	1	1
BC75	496	553	688	356	1558	433	773	376	644	592	717	628	374	397	531	442	701	671	855	938	439		1	1	1	1	0.999821	0.999936	1	1	1	1	1	0.972449	1	1	1	1	0.997875	0.944804	0.997512	1	1
BC76	496	553	688	356	1558	433	773	376	644	592	717	628	374	397	531	442	701	673	855	938	439		1	1	1	1	0.999817	0.999935	1	1	1	1	1	0.97176	1	1	1	1	0.997822	0.943721	0.99745	1	1
BC77	496	553	688	356	1558	433	773	376	644	592	717	628	374	397	531	442	701	670	855	938	439		1	1	1	1	0.999812	0.999933	1	1	1	1	1	0.971054	1	1	1	1	0.997768	0.942314	0.997386	1	1
BC78	496	553	688	356	1558	433	773	376	644	592	717	628	374	397	531	442	701	673	855	938	439		1	1	1	1	0.999824	0.999932	1	1	1	1	1	0.97033	1	1	1	1	0.997783	0.943839	0.997379	1	1
BC79	496	553	688	356	1558	433	773	376	644	592	717	628	374	397	531	442	701	673	855	938	439		1	1	1	1	0.999819	0.99993	1	1	1	1	1	0.969588	1	1	1	1	0.997728	0.942435	0.997314	1	1
BC85	496	553	688	356	1558	433	773	376	644	592	717	628	374	397	531	442	701	662	855	938	439		1	1	1	1	0.999815	0.999928	1	1	1	1	1	0.993788	1	1	1	1	0.997671	0.941107	0.997247	1	1
BC86	496	553	688	356	1558	433	773	376	644	592	717	628	374	397	531	442	701	661	855	938	439		1	1	1	1	0.999826	0.999926	1	1	1	1	1	0.993633	1	1	1	1	0.997613	0.945867	0.997265	1	1
BC87	496	553	688	356	1556	433	773	376	644	592	717	628	374	397	531	442	668	448	842	938	439		1	1	1	1	0.999838	0.999924	1	1	1	1	1	0.993474	1	1	1	1	0.997696	0.945255	0.997226	1	1
BC88	496	553	688	356	1558	433	773	376	644	592	717	628	374	397	531	442	701	671	855	938	439		1	1	1	1	0.999834	0.999923	1	1	1	1	1	0.993311	1	1	1	1	0.997638	0.943998	0.997157	1	1
BC89	496	553	688	356	1558	433	773	376	644	592	717	628	374	397	531	442	701	672	855	938	439		1	1	1	1	0.999829	0.999921	1	1	1	1	1	0.993143	1	1	1	1	0.997579	0.942598	0.997086	1	1
BC90	496	553	688	356	1558	433	773	376	644	592	717	628	374	397	531	442	701	673	855	938	439		1	1	1	1	0.999825	0.999919	1	1	1	1	1	0.992972	1	1	1	1	0.997554	0.941385	0.997071	1	1
BC91	496	553	688	356	1558	433	773	376	644	592	717	628	374	397	531	442	701	672	855	938	439		1	1	1	1	0.999821	0.999917	1	1	1	1	1	0.992796	1	1	1	1	0.997493	0.93992	0.996998	1	1
																						Average	1	1	1	1	0.999789	0.999939	1	1	1	1	1	0.976897	1	1	1	1	0.997935	0.932539	0.997489	1	1	0.995457

## Sheet: S8
MinION variant calling (run 48 samples), coverage minimum 40x, frequency 80%. Mutations conferring drug resistance are highlighted in red.
Chrom	Position	Ref	Cons	Reads1	Reads2	VarFreq	Strands1	Strands2	Qual1	Qual2	Pvalue	MapQual1	MapQual2	Reads1Plus	Reads1Minus	Reads2Plus	Reads2Minus	VarAllele	Notes
BC7.mpileup.varscan.cov40.freq0.8.tab M.tuberculosis_H37Rv	6278	G	T	2	688	97.87%	1	2	19	19	0.98	1	1	2	0	671	17	T
BC7.mpileup.varscan.cov40.freq0.8.tab M.tuberculosis_H37Rv	7585	G	C	0	423	99.3%	0	2	0	18	0.98	0	1	0	0	286	137	C
BC7.mpileup.varscan.cov40.freq0.8.tab M.tuberculosis_H37Rv	1917972	A	G	2	401	99.01%	1	2	17	19	0.98	1	1	0	2	270	131	G
BC7.mpileup.varscan.cov40.freq0.8.tab M.tuberculosis_H37Rv	2289047	G	A	7	1684	99.23%	2	2	18	19	0.98	1	1	2	5	631	1053	A
BC7.mpileup.varscan.cov40.freq0.8.tab M.tuberculosis_H37Rv	2726105	G	A	13	1172	96.38%	2	2	18	19	0.98	1	1	3	10	567	605	A
BC7.mpileup.varscan.cov40.freq0.8.tab M.tuberculosis_H37Rv	4407588	T	C	2	677	99.27%	1	2	18	18	0.98	1	1	2	0	286	391	C
BC8.mpileup.varscan.cov40.freq0.8.tab M.tuberculosis_H37Rv	6278	G	T	7	1769	98.11%	2	2	19	20	0.98	1	1	3	4	1724	45	T
BC8.mpileup.varscan.cov40.freq0.8.tab M.tuberculosis_H37Rv	7585	G	C	0	946	99.47%	0	2	0	18	0.98	0	1	0	0	643	303	C
BC8.mpileup.varscan.cov40.freq0.8.tab M.tuberculosis_H37Rv	1917972	A	G	1	793	99.87%	1	2	16	19	0.98	1	1	0	1	570	223	G
BC8.mpileup.varscan.cov40.freq0.8.tab M.tuberculosis_H37Rv	2289047	G	A	24	3852	99.13%	2	2	17	19	0.98	1	1	6	18	1499	2353	A
BC8.mpileup.varscan.cov40.freq0.8.tab M.tuberculosis_H37Rv	2726105	G	A	14	2120	96.72%	2	2	18	19	0.98	1	1	8	6	1090	1030	A
BC8.mpileup.varscan.cov40.freq0.8.tab M.tuberculosis_H37Rv	4407588	T	C	2	1367	99.85%	1	2	20	18	0.98	1	1	2	0	615	752	C
BC9.mpileup.varscan.cov40.freq0.8.tab M.tuberculosis_H37Rv	6278	G	T	2	4317	98.56%	1	2	16	19	0.98	1	1	2	0	4256	61	T
BC9.mpileup.varscan.cov40.freq0.8.tab M.tuberculosis_H37Rv	7585	G	C	4	3081	99.32%	1	2	19	18	0.98	1	1	0	4	2071	1010	C
BC9.mpileup.varscan.cov40.freq0.8.tab M.tuberculosis_H37Rv	1917972	A	G	8	2293	99.39%	1	2	18	19	0.98	1	1	0	8	1544	749	G
BC9.mpileup.varscan.cov40.freq0.8.tab M.tuberculosis_H37Rv	2289047	G	A	19	3907	99.16%	2	2	16	19	0.98	1	1	9	10	2149	1758	A
BC9.mpileup.varscan.cov40.freq0.8.tab M.tuberculosis_H37Rv	2726105	G	A	19	4513	97.54%	2	2	18	19	0.98	1	1	8	11	2879	1634	A
BC9.mpileup.varscan.cov40.freq0.8.tab M.tuberculosis_H37Rv	3123021	C	G	4	97	80.83%	2	2	19	19	0.98	1	1	3	1	55	42	G
BC9.mpileup.varscan.cov40.freq0.8.tab M.tuberculosis_H37Rv	4407588	T	C	9	3164	99.4%	2	2	17	18	0.98	1	1	7	2	1429	1735	C
BC10.mpileup.varscan.cov40.freq0.8.tab M.tuberculosis_H37Rv	6278	G	T	4	956	97.65%	1	2	20	19	0.98	1	1	0	4	929	27	T
BC10.mpileup.varscan.cov40.freq0.8.tab M.tuberculosis_H37Rv	7585	G	C	1	592	99.16%	1	2	25	18	0.98	1	1	0	1	413	179	C
BC10.mpileup.varscan.cov40.freq0.8.tab M.tuberculosis_H37Rv	1917972	A	G	2	541	99.27%	1	2	18	19	0.98	1	1	0	2	371	170	G
BC10.mpileup.varscan.cov40.freq0.8.tab M.tuberculosis_H37Rv	2289047	G	A	16	2168	98.72%	2	2	17	19	0.98	1	1	11	5	805	1363	A
BC10.mpileup.varscan.cov40.freq0.8.tab M.tuberculosis_H37Rv	2726105	G	A	12	1595	96.78%	2	2	19	19	0.98	1	1	4	8	755	840	A
BC10.mpileup.varscan.cov40.freq0.8.tab M.tuberculosis_H37Rv	4407588	T	C	1	784	99.75%	1	2	20	18	0.98	1	1	1	0	366	418	C
BC11.mpileup.varscan.cov40.freq0.8.tab M.tuberculosis_H37Rv	6278	G	T	7	1232	97.62%	2	2	16	19	0.98	1	1	2	5	1200	32	T
BC11.mpileup.varscan.cov40.freq0.8.tab M.tuberculosis_H37Rv	7585	G	C	1	1341	99.26%	1	2	16	18	0.98	1	1	0	1	863	478	C
BC11.mpileup.varscan.cov40.freq0.8.tab M.tuberculosis_H37Rv	1917972	A	G	3	509	99.22%	1	2	18	19	0.98	1	1	0	3	350	159	G
BC11.mpileup.varscan.cov40.freq0.8.tab M.tuberculosis_H37Rv	3120104	G	T	21	122	80.79%	2	2	19	19	0.98	1	1	14	7	84	38	T
BC12.mpileup.varscan.cov40.freq0.8.tab M.tuberculosis_H37Rv	6278	G	T	1	5313	99.62%	1	2	17	19	0.98	1	1	1	0	5293	20	T
BC12.mpileup.varscan.cov40.freq0.8.tab M.tuberculosis_H37Rv	7585	G	C	7	3741	99.1%	2	2	20	18	0.98	1	1	2	5	2617	1124	C
BC12.mpileup.varscan.cov40.freq0.8.tab M.tuberculosis_H37Rv	781687	A	G	38	625	90.19%	2	2	16	16	0.98	1	1	37	1	613	12	G
BC12.mpileup.varscan.cov40.freq0.8.tab M.tuberculosis_H37Rv	1917972	A	G	3	1304	99.09%	1	2	19	19	0.98	1	1	0	3	907	397	G
BC12.mpileup.varscan.cov40.freq0.8.tab M.tuberculosis_H37Rv	2155168	C	G	42	4225	98.53%	2	2	18	19	0.98	1	1	32	10	2050	2175	G
BC12.mpileup.varscan.cov40.freq0.8.tab M.tuberculosis_H37Rv	2289047	G	A	26	4094	98.98%	2	2	18	19	0.98	1	1	13	13	1866	2228	A
BC12.mpileup.varscan.cov40.freq0.8.tab M.tuberculosis_H37Rv	2726105	G	A	16	4419	97.81%	2	2	18	19	0.98	1	1	13	3	4110	309	A
BC12.mpileup.varscan.cov40.freq0.8.tab M.tuberculosis_H37Rv	4407588	T	C	6	3057	99.58%	2	2	19	18	0.98	1	1	5	1	1386	1671	C
BC19.mpileup.varscan.cov40.freq0.8.tab M.tuberculosis_H37Rv	6278	G	T	9	2807	98.08%	2	2	19	19	0.98	1	1	1	8	2729	78	T
BC19.mpileup.varscan.cov40.freq0.8.tab M.tuberculosis_H37Rv	7585	G	C	2	1964	99.34%	1	2	21	18	0.98	1	1	0	2	1329	635	C
BC19.mpileup.varscan.cov40.freq0.8.tab M.tuberculosis_H37Rv	1917972	A	G	3	1374	99.28%	1	2	16	19	0.98	1	1	0	3	926	448	G
BC20.mpileup.varscan.cov40.freq0.8.tab M.tuberculosis_H37Rv	6278	G	T	10	3411	98.21%	2	2	18	20	0.98	1	1	2	8	3323	88	T
BC20.mpileup.varscan.cov40.freq0.8.tab M.tuberculosis_H37Rv	7585	G	C	1	1506	99.6%	1	2	18	18	0.98	1	1	0	1	1057	449	C
BC20.mpileup.varscan.cov40.freq0.8.tab M.tuberculosis_H37Rv	1917972	A	G	8	1715	99.36%	1	2	17	19	0.98	1	1	0	8	1171	544	G
BC20.mpileup.varscan.cov40.freq0.8.tab M.tuberculosis_H37Rv	2289047	G	A	22	3849	99.07%	2	2	17	19	0.98	1	1	15	7	2376	1473	A
BC20.mpileup.varscan.cov40.freq0.8.tab M.tuberculosis_H37Rv	2726105	G	A	19	3666	97.76%	2	2	18	19	0.98	1	1	6	13	1791	1875	A
BC20.mpileup.varscan.cov40.freq0.8.tab M.tuberculosis_H37Rv	4407588	T	C	6	2876	99.48%	2	2	17	18	0.98	1	1	5	1	1251	1625	C
BC21.mpileup.varscan.cov40.freq0.8.tab M.tuberculosis_H37Rv	6278	G	T	10	2595	98.07%	2	2	18	19	0.98	1	1	3	7	2520	75	T
BC21.mpileup.varscan.cov40.freq0.8.tab M.tuberculosis_H37Rv	7585	G	C	8	2170	98.91%	2	2	21	18	0.98	1	1	5	3	1433	737	C
BC21.mpileup.varscan.cov40.freq0.8.tab M.tuberculosis_H37Rv	1917972	A	G	5	1071	99.17%	1	2	16	19	0.98	1	1	0	5	758	313	G
BC21.mpileup.varscan.cov40.freq0.8.tab M.tuberculosis_H37Rv	2289047	G	A	14	4280	99.33%	2	2	17	19	0.98	1	1	5	9	1700	2580	A
BC21.mpileup.varscan.cov40.freq0.8.tab M.tuberculosis_H37Rv	2726105	G	A	18	4400	97.15%	2	2	18	19	0.98	1	1	8	10	2193	2207	A
BC21.mpileup.varscan.cov40.freq0.8.tab M.tuberculosis_H37Rv	4407588	T	C	4	1916	99.58%	1	2	19	18	0.98	1	1	4	0	843	1073	C
BC22.mpileup.varscan.cov40.freq0.8.tab M.tuberculosis_H37Rv	6278	G	T	5	1316	97.34%	2	2	17	19	0.98	1	1	2	3	1273	43	T
BC22.mpileup.varscan.cov40.freq0.8.tab M.tuberculosis_H37Rv	7585	G	C	0	744	99.07%	0	2	0	18	0.98	0	1	0	0	499	245	C
BC22.mpileup.varscan.cov10.freq0.5.tab M.tuberculosis_H37Rv	1472337	C	T	1	10	90.91%	1	2	19	17	0.98	1	1	1	0	2	8	T	Missed
BC22.mpileup.varscan.cov40.freq0.8.tab M.tuberculosis_H37Rv	1917972	A	G	3	961	99.38%	1	2	18	19	0.98	1	1	0	3	667	294	G
BC22.mpileup.varscan.cov40.freq0.8.tab M.tuberculosis_H37Rv	4408156	A	C	4	925	94.58%	1	2	21	17	0.98	1	1	4	0	317	608	C
BC23.mpileup.varscan.cov40.freq0.8.tab M.tuberculosis_H37Rv	6278	G	T	8	1726	97.96%	2	2	16	20	0.98	1	1	2	6	1678	48	T
BC23.mpileup.varscan.cov40.freq0.8.tab M.tuberculosis_H37Rv	7585	G	C	2	1166	99.23%	2	2	18	18	0.98	1	1	1	1	790	376	C
BC23.mpileup.varscan.cov40.freq0.8.tab M.tuberculosis_H37Rv	1917972	A	G	1	542	99.27%	1	2	20	19	0.98	1	1	0	1	349	193	G
BC23.mpileup.varscan.cov40.freq0.8.tab M.tuberculosis_H37Rv	2289047	G	A	16	3183	98.94%	2	2	17	19	0.98	1	1	9	7	1224	1959	A
BC23.mpileup.varscan.cov40.freq0.8.tab M.tuberculosis_H37Rv	2726105	G	A	12	2299	97.09%	2	2	17	19	0.98	1	1	4	8	1141	1158	A
BC23.mpileup.varscan.cov40.freq0.8.tab M.tuberculosis_H37Rv	3119916	A	G	6	39	82.98%	2	2	18	19	0.98	1	1	3	3	25	14	G
BC23.mpileup.varscan.cov40.freq0.8.tab M.tuberculosis_H37Rv	4407588	T	C	6	1258	99.13%	2	2	17	18	0.98	1	1	5	1	557	701	C
BC24.mpileup.varscan.cov40.freq0.8.tab M.tuberculosis_H37Rv	6278	G	T	5	1475	98.07%	1	2	18	19	0.98	1	1	0	5	1438	37	T
BC24.mpileup.varscan.cov40.freq0.8.tab M.tuberculosis_H37Rv	7585	G	C	1	772	99.36%	1	2	15	18	0.98	1	1	1	0	526	246	C
BC24.mpileup.varscan.cov40.freq0.8.tab M.tuberculosis_H37Rv	1917972	A	G	3	731	99.59%	1	2	19	19	0.98	1	1	0	3	493	238	G
BC24.mpileup.varscan.cov40.freq0.8.tab M.tuberculosis_H37Rv	1918033	G	C	15	245	91.76%	2	2	17	17	0.98	1	1	4	11	142	103	C
BC24.mpileup.varscan.cov40.freq0.8.tab M.tuberculosis_H37Rv	2726051	G	A	3	916	98.81%	2	2	18	17	0.98	1	1	1	2	499	417	A
BC24.mpileup.varscan.cov40.freq0.8.tab M.tuberculosis_H37Rv	2726468	G	A	232	1564	85.23%	2	2	18	17	0.98	1	1	86	146	446	1118	A
BC24.mpileup.varscan.cov40.freq0.8.tab M.tuberculosis_H37Rv	3119513	C	T	5	93	90.29%	2	2	18	17	0.98	1	1	1	4	47	46	T
BC24.mpileup.varscan.cov40.freq0.8.tab M.tuberculosis_H37Rv	4247646	A	C	23	1784	97.22%	2	2	17	18	0.98	1	1	6	17	1326	458	C
BC24.mpileup.varscan.cov40.freq0.8.tab M.tuberculosis_H37Rv	4407588	T	C	4	1280	99.3%	2	2	18	18	0.98	1	1	2	2	550	730	C
BC24.mpileup.varscan.cov40.freq0.8.tab M.tuberculosis_H37Rv	4407873	C	A	63	1835	96.17%	2	2	19	20	0.98	1	1	53	10	736	1099	A
BC31.mpileup.varscan.cov40.freq0.8.tab M.tuberculosis_H37Rv	6278	G	T	9	2164	97.74%	2	2	15	19	0.98	1	1	2	7	2099	65	T
BC31.mpileup.varscan.cov40.freq0.8.tab M.tuberculosis_H37Rv	7585	G	C	1	820	98.8%	1	2	19	18	0.98	1	1	0	1	581	239	C
BC31.mpileup.varscan.cov40.freq0.8.tab M.tuberculosis_H37Rv	1917972	A	G	14	1441	98.56%	1	2	18	19	0.98	1	1	0	14	964	477	G
BC31.mpileup.varscan.cov40.freq0.8.tab M.tuberculosis_H37Rv	2289047	G	A	19	4235	99.16%	2	2	16	19	0.98	1	1	10	9	1791	2444	A
BC31.mpileup.varscan.cov40.freq0.8.tab M.tuberculosis_H37Rv	2726105	G	A	17	2794	97.73%	2	2	18	19	0.98	1	1	5	12	1394	1400	A
BC31.mpileup.varscan.cov40.freq0.8.tab M.tuberculosis_H37Rv	3122003	T	C	13	112	80.58%	1	2	22	21	0.98	1	1	13	0	64	48	C
BC31.mpileup.varscan.cov40.freq0.8.tab M.tuberculosis_H37Rv	4407588	T	C	5	1853	99.25%	1	2	19	18	0.98	1	1	5	0	803	1050	C
BC31.mpileup.varscan.cov40.freq0.8.tab M.tuberculosis_H37Rv	4407899	G	C	7	809	95.63%	1	2	19	18	0.98	1	1	0	7	73	736	C
BC32.mpileup.varscan.cov40.freq0.8.tab M.tuberculosis_H37Rv	6278	G	T	3	4396	98.83%	2	2	18	19	0.98	1	1	2	1	4326	70	T
BC32.mpileup.varscan.cov40.freq0.8.tab M.tuberculosis_H37Rv	7585	G	C	2	2640	99.14%	2	2	18	18	0.98	1	1	1	1	1786	854	C
BC32.mpileup.varscan.cov40.freq0.8.tab M.tuberculosis_H37Rv	1917972	A	G	15	2828	98.81%	1	2	17	19	0.98	1	1	0	15	1911	917	G
BC32.mpileup.varscan.cov40.freq0.8.tab M.tuberculosis_H37Rv	2289047	G	A	15	4072	99.1%	2	2	17	19	0.98	1	1	9	6	1957	2115	A
BC32.mpileup.varscan.cov40.freq0.8.tab M.tuberculosis_H37Rv	2726105	G	A	31	4413	97.42%	2	2	17	19	0.98	1	1	13	18	2586	1827	A
BC32.mpileup.varscan.cov40.freq0.8.tab M.tuberculosis_H37Rv	4407588	T	C	18	3078	99.03%	2	2	19	18	0.98	1	1	16	2	1640	1438	C
BC33.mpileup.varscan.cov40.freq0.8.tab M.tuberculosis_H37Rv	6278	G	T	1	4518	98.78%	1	2	15	19	0.98	1	1	0	1	4453	65	T
BC33.mpileup.varscan.cov40.freq0.8.tab M.tuberculosis_H37Rv	7585	G	C	2	3452	99.25%	1	2	23	18	0.98	1	1	0	2	2363	1089	C
BC33.mpileup.varscan.cov40.freq0.8.tab M.tuberculosis_H37Rv	1917972	A	G	11	2721	99.38%	2	2	16	19	0.98	1	1	1	10	1884	837	G
BC33.mpileup.varscan.cov40.freq0.8.tab M.tuberculosis_H37Rv	2289047	G	A	46	4032	98.65%	2	2	17	19	0.98	1	1	14	32	1919	2113	A
BC33.mpileup.varscan.cov40.freq0.8.tab M.tuberculosis_H37Rv	2726105	G	A	50	4397	97.17%	2	2	18	19	0.98	1	1	29	21	3223	1174	A
BC33.mpileup.varscan.cov40.freq0.8.tab M.tuberculosis_H37Rv	4407588	T	C	13	3159	99.18%	1	2	20	18	0.98	1	1	13	0	1660	1499	C
BC34.mpileup.varscan.cov40.freq0.8.tab M.tuberculosis_H37Rv	6278	G	T	16	3386	98%	2	2	18	19	0.98	1	1	2	14	3296	90	T
BC34.mpileup.varscan.cov40.freq0.8.tab M.tuberculosis_H37Rv	7585	G	C	4	3710	99.28%	2	2	19	18	0.98	1	1	2	2	2571	1139	C
BC34.mpileup.varscan.cov40.freq0.8.tab M.tuberculosis_H37Rv	1917972	A	G	1	385	99.23%	1	2	20	19	0.98	1	1	0	1	267	118	G
BC34.mpileup.varscan.cov40.freq0.8.tab M.tuberculosis_H37Rv	2289047	G	A	21	4339	99.18%	2	2	16	19	0.98	1	1	8	13	1594	2745	A
BC34.mpileup.varscan.cov40.freq0.8.tab M.tuberculosis_H37Rv	2726105	G	A	30	3530	97.19%	2	2	18	19	0.98	1	1	7	23	1723	1807	A
BC34.mpileup.varscan.cov40.freq0.8.tab M.tuberculosis_H37Rv	4407588	T	C	11	1422	98.82%	2	2	17	18	0.98	1	1	6	5	632	790	C
BC35.mpileup.varscan.cov40.freq0.8.tab M.tuberculosis_H37Rv	6278	G	T	9	2646	98.18%	2	2	16	20	0.98	1	1	1	8	2564	82	T
BC35.mpileup.varscan.cov40.freq0.8.tab M.tuberculosis_H37Rv	7585	G	C	3	2462	99.23%	1	2	16	18	0.98	1	1	3	0	1652	810	C
BC35.mpileup.varscan.cov40.freq0.8.tab M.tuberculosis_H37Rv	1472150	T	A	102	1230	90.64%	2	2	18	18	0.98	1	1	39	63	615	615	A
BC35.mpileup.varscan.cov40.freq0.8.tab M.tuberculosis_H37Rv	1472172	T	C	123	805	85.73%	2	2	19	17	0.98	1	1	54	69	396	409	C
BC35.mpileup.varscan.cov40.freq0.8.tab M.tuberculosis_H37Rv	1472284	C	T	81	846	90.19%	2	2	17	18	0.98	1	1	30	51	344	502	T
BC35.mpileup.varscan.cov40.freq0.8.tab M.tuberculosis_H37Rv	1472286	C	G	148	861	81.46%	2	2	20	18	0.98	1	1	73	75	22	839	G
BC35.mpileup.varscan.cov40.freq0.8.tab M.tuberculosis_H37Rv	1472290	C	G	135	1775	92.45%	2	2	19	20	0.98	1	1	93	42	704	1071	G
BC35.mpileup.varscan.cov40.freq0.8.tab M.tuberculosis_H37Rv	1472293	C	A	163	1300	81.71%	2	2	20	20	0.98	1	1	76	87	238	1062	A
BC35.mpileup.varscan.cov40.freq0.8.tab M.tuberculosis_H37Rv	1472312	G	A	47	575	90.13%	2	2	18	18	0.98	1	1	11	36	5	570	A
BC35.mpileup.varscan.cov40.freq0.8.tab M.tuberculosis_H37Rv	1472324	G	C	93	1008	90.4%	2	2	18	18	0.98	1	1	30	63	768	240	C
BC35.mpileup.varscan.cov40.freq0.8.tab M.tuberculosis_H37Rv	1472325	G	C	127	1176	89.23%	2	2	18	20	0.98	1	1	73	54	898	278	C
BC35.mpileup.varscan.cov40.freq0.8.tab M.tuberculosis_H37Rv	1472338	A	G	95	812	88.74%	2	2	18	17	0.98	1	1	31	64	292	520	G
BC35.mpileup.varscan.cov40.freq0.8.tab M.tuberculosis_H37Rv	1472379	T	C	27	764	95.02%	2	2	17	17	0.98	1	1	14	13	459	305	C
BC35.mpileup.varscan.cov40.freq0.8.tab M.tuberculosis_H37Rv	1472400	C	T	46	629	91.03%	2	2	17	17	0.98	1	1	38	8	262	367	T
BC35.mpileup.varscan.cov40.freq0.8.tab M.tuberculosis_H37Rv	1472416	C	T	91	907	90.25%	2	2	19	19	0.98	1	1	85	6	551	356	T
BC35.mpileup.varscan.cov40.freq0.8.tab M.tuberculosis_H37Rv	1472422	T	C	110	1573	92.91%	2	2	17	19	0.98	1	1	39	71	946	627	C
BC35.mpileup.varscan.cov40.freq0.8.tab M.tuberculosis_H37Rv	1472446	T	G	22	641	88.78%	2	2	17	18	0.98	1	1	13	9	124	517	G
BC35.mpileup.varscan.cov40.freq0.8.tab M.tuberculosis_H37Rv	1472450	A	G	59	739	80.5%	2	2	18	18	0.98	1	1	10	49	258	481	G
BC35.mpileup.varscan.cov40.freq0.8.tab M.tuberculosis_H37Rv	1472451	C	G	205	1382	85.57%	2	2	18	20	0.98	1	1	129	76	523	859	G
BC35.mpileup.varscan.cov40.freq0.8.tab M.tuberculosis_H37Rv	1472467	G	T	186	1265	85.42%	2	2	18	20	0.98	1	1	140	46	520	745	T
BC35.mpileup.varscan.cov40.freq0.8.tab M.tuberculosis_H37Rv	1472474	C	G	98	835	80.99%	2	2	19	18	0.98	1	1	57	41	417	418	G
BC35.mpileup.varscan.cov40.freq0.8.tab M.tuberculosis_H37Rv	1472476	A	G	141	774	84.04%	2	2	19	17	0.98	1	1	39	102	166	608	G
BC35.mpileup.varscan.cov40.freq0.8.tab M.tuberculosis_H37Rv	1472494	A	G	67	665	89.99%	2	2	17	17	0.98	1	1	14	53	317	348	G
BC35.mpileup.varscan.cov40.freq0.8.tab M.tuberculosis_H37Rv	1917972	A	G	2	917	99.67%	2	2	17	19	0.98	1	1	1	1	624	293	G
BC35.mpileup.varscan.cov40.freq0.8.tab M.tuberculosis_H37Rv	3120104	G	T	49	464	84.52%	2	2	18	19	0.98	1	1	27	22	309	155	T
BC35.mpileup.varscan.cov40.freq0.8.tab M.tuberculosis_H37Rv	3120525	G	T	1	41	97.62%	1	2	16	20	0.98	1	1	0	1	40	1	T
BC35.mpileup.varscan.cov40.freq0.8.tab M.tuberculosis_H37Rv	3120528	C	A	1	40	97.56%	1	1	15	20	0.98	1	1	1	0	40	0	A
BC36.mpileup.varscan.cov40.freq0.8.tab M.tuberculosis_H37Rv	6278	G	T	1	4342	98.82%	1	2	26	19	0.98	1	1	0	1	4276	66	T
BC36.mpileup.varscan.cov40.freq0.8.tab M.tuberculosis_H37Rv	7585	G	C	3	3060	99.42%	1	2	18	18	0.98	1	1	3	0	2044	1016	C
BC36.mpileup.varscan.cov40.freq0.8.tab M.tuberculosis_H37Rv	1917972	A	G	11	1705	99.07%	2	2	16	19	0.98	1	1	1	10	1122	583	G
BC36.mpileup.varscan.cov40.freq0.8.tab M.tuberculosis_H37Rv	2289047	G	A	18	3920	99.17%	2	2	16	19	0.98	1	1	14	4	2231	1689	A
BC36.mpileup.varscan.cov40.freq0.8.tab M.tuberculosis_H37Rv	2726105	G	A	21	4538	97.51%	2	2	17	19	0.98	1	1	6	15	2960	1578	A
BC36.mpileup.varscan.cov40.freq0.8.tab M.tuberculosis_H37Rv	4407588	T	C	11	3149	99.37%	2	2	19	18	0.98	1	1	9	2	1330	1819	C
BC43.mpileup.varscan.cov40.freq0.8.tab M.tuberculosis_H37Rv	6278	G	T	4	1426	98.01%	2	2	17	20	0.98	1	1	2	2	1396	30	T
BC43.mpileup.varscan.cov40.freq0.8.tab M.tuberculosis_H37Rv	7585	G	C	4	602	98.37%	1	2	20	18	0.98	1	1	0	4	406	196	C
BC43.mpileup.varscan.cov40.freq0.8.tab M.tuberculosis_H37Rv	1673652	C	T	22	529	94.3%	2	2	17	17	0.98	1	1	12	10	374	155	T
BC43.mpileup.varscan.cov40.freq0.8.tab M.tuberculosis_H37Rv	1917972	A	G	4	784	99.49%	2	2	18	19	0.98	1	1	1	3	513	271	G
BC43.mpileup.varscan.cov40.freq0.8.tab M.tuberculosis_H37Rv	2289047	G	A	12	3697	99.3%	2	2	18	19	0.98	1	1	3	9	1445	2252	A
BC43.mpileup.varscan.cov40.freq0.8.tab M.tuberculosis_H37Rv	2726105	G	A	16	2094	96.99%	2	2	19	19	0.98	1	1	2	14	1050	1044	A
BC43.mpileup.varscan.cov40.freq0.8.tab M.tuberculosis_H37Rv	4407588	T	C	2	1013	99.22%	1	2	20	18	0.98	1	1	2	0	434	579	C
BC44.mpileup.varscan.cov40.freq0.8.tab M.tuberculosis_H37Rv	6278	G	T	6	2282	98.32%	2	2	18	20	0.98	1	1	4	2	2206	76	T
BC44.mpileup.varscan.cov40.freq0.8.tab M.tuberculosis_H37Rv	760975	T	C	90	5158	98.06%	2	2	19	20	0.98	1	1	44	46	3115	2043	C
BC44.mpileup.varscan.cov40.freq0.8.tab M.tuberculosis_H37Rv	1917972	A	G	3	1060	99.25%	1	2	18	19	0.98	1	1	0	3	742	318	G
BC44.mpileup.varscan.cov40.freq0.8.tab M.tuberculosis_H37Rv	3122077	A	G	5	59	83.1%	2	2	20	19	0.98	1	1	1	4	33	26	G
BC45.mpileup.varscan.cov40.freq0.8.tab M.tuberculosis_H37Rv	6278	G	T	0	206	97.17%	0	2	0	19	0.98	0	1	0	0	198	8	T
BC45.mpileup.varscan.cov40.freq0.8.tab M.tuberculosis_H37Rv	7585	G	C	1	140	99.29%	1	2	24	18	0.98	1	1	0	1	84	56	C
BC45.mpileup.varscan.cov40.freq0.8.tab M.tuberculosis_H37Rv	1917972	A	G	0	84	100%	0	2	0	19	0.98	0	1	0	0	54	30	G
BC45.mpileup.varscan.cov40.freq0.8.tab M.tuberculosis_H37Rv	2289047	G	A	4	476	98.96%	2	2	18	19	0.98	1	1	2	2	184	292	A
BC45.mpileup.varscan.cov40.freq0.8.tab M.tuberculosis_H37Rv	2726105	G	A	3	350	97.22%	1	2	17	19	0.98	1	1	3	0	182	168	A
BC45.mpileup.varscan.cov40.freq0.8.tab M.tuberculosis_H37Rv	4407588	T	C	0	142	99.3%	0	2	0	18	0.98	0	1	0	0	69	73	C
BC46.mpileup.varscan.cov40.freq0.8.tab M.tuberculosis_H37Rv	6278	G	T	5	1159	98.22%	2	2	21	20	0.98	1	1	1	4	1128	31	T
BC46.mpileup.varscan.cov40.freq0.8.tab M.tuberculosis_H37Rv	7585	G	C	0	712	99.3%	0	2	0	18	0.98	0	1	0	0	458	254	C
BC46.mpileup.varscan.cov40.freq0.8.tab M.tuberculosis_H37Rv	1917972	A	G	1	720	99.45%	1	2	18	19	0.98	1	1	0	1	469	251	G
BC46.mpileup.varscan.cov40.freq0.8.tab M.tuberculosis_H37Rv	4408031	G	A	11	1297	98.26%	2	2	18	19	0.98	1	1	3	8	577	720	A
BC47.mpileup.varscan.cov40.freq0.8.tab M.tuberculosis_H37Rv	6278	G	T	2	6158	99.69%	2	1	19	20	0.98	1	1	1	1	6158	0	T
BC47.mpileup.varscan.cov40.freq0.8.tab M.tuberculosis_H37Rv	7585	G	C	5	3829	99.33%	2	2	18	18	0.98	1	1	3	2	2655	1174	C
BC47.mpileup.varscan.cov40.freq0.8.tab M.tuberculosis_H37Rv	1917972	A	G	15	2500	99.13%	1	2	17	19	0.98	1	1	0	15	1759	741	G
BC47.mpileup.varscan.cov40.freq0.8.tab M.tuberculosis_H37Rv	1918595	G	C	125	2249	93.28%	2	2	18	18	0.98	1	1	42	83	1167	1082	C
BC47.mpileup.varscan.cov40.freq0.8.tab M.tuberculosis_H37Rv	3122374	T	G	37	332	82.79%	2	2	20	19	0.98	1	1	27	10	140	192	G
BC47.mpileup.varscan.cov40.freq0.8.tab M.tuberculosis_H37Rv	3122414	A	C	48	559	84.95%	2	2	20	20	0.98	1	1	15	33	334	225	C
BC47.mpileup.varscan.cov40.freq0.8.tab M.tuberculosis_H37Rv	3122418	C	G	51	462	80.91%	2	2	19	19	0.98	1	1	33	18	239	223	G
BC47.mpileup.varscan.cov40.freq0.8.tab M.tuberculosis_H37Rv	3122428	T	G	59	479	81.46%	2	2	19	20	0.98	1	1	32	27	193	286	G
BC48.mpileup.varscan.cov40.freq0.8.tab M.tuberculosis_H37Rv	6278	G	T	18	3456	97.9%	2	2	18	20	0.98	1	1	5	13	3381	75	T
BC48.mpileup.varscan.cov40.freq0.8.tab M.tuberculosis_H37Rv	7585	G	C	2	1515	99.41%	2	2	19	18	0.98	1	1	1	1	1045	470	C
BC48.mpileup.varscan.cov40.freq0.8.tab M.tuberculosis_H37Rv	1917972	A	G	6	1795	99.23%	1	2	17	19	0.98	1	1	0	6	1210	585	G
BC48.mpileup.varscan.cov40.freq0.8.tab M.tuberculosis_H37Rv	2289047	G	A	21	3843	98.92%	2	2	16	19	0.98	1	1	15	6	2354	1489	A
BC48.mpileup.varscan.cov40.freq0.8.tab M.tuberculosis_H37Rv	2726105	G	A	20	4519	97.81%	2	2	18	19	0.98	1	1	6	14	2637	1882	A
BC48.mpileup.varscan.cov40.freq0.8.tab M.tuberculosis_H37Rv	4407588	T	C	11	3133	99.3%	2	2	18	18	0.98	1	1	9	2	1379	1754	C
BC55.mpileup.varscan.cov40.freq0.8.tab M.tuberculosis_H37Rv	6278	G	T	8	1114	95.21%	2	2	20	18	0.98	1	1	1	7	1062	52	T
BC55.mpileup.varscan.cov40.freq0.8.tab M.tuberculosis_H37Rv	761093	G	T	12	4439	99.31%	2	2	16	20	0.98	1	1	7	5	2988	1451	T
BC55.mpileup.varscan.cov40.freq0.8.tab M.tuberculosis_H37Rv	761139	C	T	37	1605	97.45%	2	2	16	18	0.98	1	1	8	29	1488	117	T
BC55.mpileup.varscan.cov40.freq0.8.tab M.tuberculosis_H37Rv	1472359	A	C	3	89	96.74%	1	2	18	18	0.98	1	1	0	3	40	49	C
BC55.mpileup.varscan.cov40.freq0.8.tab M.tuberculosis_H37Rv	1917972	A	G	0	1131	99.65%	0	2	0	19	0.98	0	1	0	0	740	391	G
BC55.mpileup.varscan.cov40.freq0.8.tab M.tuberculosis_H37Rv	2155168	C	G	19	2432	98.86%	2	2	18	19	0.98	1	1	14	5	1141	1291	G
BC55.mpileup.varscan.cov40.freq0.8.tab M.tuberculosis_H37Rv	2289047	G	A	3	37	92.5%	2	2	19	18	0.98	1	1	1	2	14	23	A
BC56.mpileup.varscan.cov40.freq0.8.tab M.tuberculosis_H37Rv	6278	G	T	14	2467	97.43%	2	2	16	19	0.98	1	1	4	10	2404	63	T
BC56.mpileup.varscan.cov40.freq0.8.tab M.tuberculosis_H37Rv	7585	G	C	3	2067	99.18%	2	2	19	18	0.98	1	1	1	2	1383	684	C
BC56.mpileup.varscan.cov40.freq0.8.tab M.tuberculosis_H37Rv	1917972	A	G	4	919	99.24%	1	2	18	19	0.98	1	1	0	4	611	308	G
BC56.mpileup.varscan.cov40.freq0.8.tab M.tuberculosis_H37Rv	3122152	A	G	27	278	81.76%	2	2	21	19	0.98	1	1	11	16	147	131	G
BC57.mpileup.varscan.cov40.freq0.8.tab M.tuberculosis_H37Rv	6278	G	T	0	91	94.79%	0	2	0	19	0.98	0	1	0	0	88	3	T
BC57.mpileup.varscan.cov40.freq0.8.tab M.tuberculosis_H37Rv	7585	G	C	1	76	98.7%	1	2	24	18	0.98	1	1	0	1	50	26	C
BC57.mpileup.varscan.cov40.freq0.8.tab M.tuberculosis_H37Rv	2289047	G	A	3	182	96.81%	2	2	16	19	0.98	1	1	2	1	71	111	A
BC57.mpileup.varscan.cov40.freq0.8.tab M.tuberculosis_H37Rv	2726105	G	A	5	200	96.62%	2	2	17	19	0.98	1	1	2	3	107	93	A
BC57.mpileup.varscan.cov40.freq0.8.tab M.tuberculosis_H37Rv	4407588	T	C	0	66	100%	0	2	0	19	0.98	0	1	0	0	31	35	C
BC58.mpileup.varscan.cov40.freq0.8.tab M.tuberculosis_H37Rv	6278	G	T	8	1667	98.12%	2	2	18	19	0.98	1	1	2	6	1614	53	T
BC58.mpileup.varscan.cov40.freq0.8.tab M.tuberculosis_H37Rv	7585	G	C	0	1326	99.18%	0	2	0	18	0.98	0	1	0	0	896	430	C
BC58.mpileup.varscan.cov40.freq0.8.tab M.tuberculosis_H37Rv	1917972	A	G	3	450	98.9%	1	2	17	19	0.98	1	1	0	3	312	138	G
BC58.mpileup.varscan.cov40.freq0.8.tab M.tuberculosis_H37Rv	2289047	G	A	19	3280	98.94%	2	2	17	19	0.98	1	1	8	11	1248	2032	A
BC58.mpileup.varscan.cov40.freq0.8.tab M.tuberculosis_H37Rv	2726105	G	A	11	1813	96.64%	2	2	18	19	0.98	1	1	2	9	921	892	A
BC58.mpileup.varscan.cov40.freq0.8.tab M.tuberculosis_H37Rv	3123024	C	G	9	71	80.68%	2	2	18	19	0.98	1	1	6	3	42	29	G
BC58.mpileup.varscan.cov40.freq0.8.tab M.tuberculosis_H37Rv	4407588	T	C	1	1036	99.52%	1	2	21	18	0.98	1	1	1	0	419	617	C
BC59.mpileup.varscan.cov40.freq0.8.tab M.tuberculosis_H37Rv	6278	G	T	2	4685	99.13%	1	2	15	19	0.98	1	1	2	0	4631	54	T
BC59.mpileup.varscan.cov40.freq0.8.tab M.tuberculosis_H37Rv	7585	G	C	4	3705	99.36%	1	2	19	18	0.98	1	1	0	4	2509	1196	C
BC59.mpileup.varscan.cov40.freq0.8.tab M.tuberculosis_H37Rv	1917972	A	G	8	1998	99.11%	1	2	17	19	0.98	1	1	0	8	1305	693	G
BC59.mpileup.varscan.cov40.freq0.8.tab M.tuberculosis_H37Rv	2289047	G	A	22	4054	99.05%	2	2	17	19	0.98	1	1	13	9	2121	1933	A
BC59.mpileup.varscan.cov40.freq0.8.tab M.tuberculosis_H37Rv	2726105	G	A	21	4508	97.96%	2	2	18	19	0.98	1	1	15	6	3054	1454	A
BC59.mpileup.varscan.cov40.freq0.8.tab M.tuberculosis_H37Rv	4407588	T	C	9	3293	99.34%	1	2	19	18	0.98	1	1	9	0	1509	1784	C
BC60.mpileup.varscan.cov40.freq0.8.tab M.tuberculosis_H37Rv	6278	G	T	10	2659	97.97%	2	2	17	19	0.98	1	1	3	7	2598	61	T
BC60.mpileup.varscan.cov40.freq0.8.tab M.tuberculosis_H37Rv	1917972	A	G	6	1398	99.5%	1	2	17	19	0.98	1	1	0	6	941	457	G
BC67.mpileup.varscan.cov40.freq0.8.tab M.tuberculosis_H37Rv	6278	G	T	9	1425	97.87%	2	2	20	20	0.98	1	1	3	6	1393	32	T
BC67.mpileup.varscan.cov40.freq0.8.tab M.tuberculosis_H37Rv	7585	G	C	3	620	99.04%	2	2	19	18	0.98	1	1	2	1	421	199	C
BC67.mpileup.varscan.cov40.freq0.8.tab M.tuberculosis_H37Rv	1917972	A	G	2	978	99.29%	2	2	15	19	0.98	1	1	1	1	640	338	G
BC67.mpileup.varscan.cov40.freq0.8.tab M.tuberculosis_H37Rv	2289047	G	A	17	4192	99.01%	2	2	16	19	0.98	1	1	6	11	1575	2617	A
BC67.mpileup.varscan.cov40.freq0.8.tab M.tuberculosis_H37Rv	2726105	G	A	14	2389	97.23%	2	2	19	19	0.98	1	1	2	12	1177	1212	A
BC67.mpileup.varscan.cov40.freq0.8.tab M.tuberculosis_H37Rv	4407588	T	C	6	1405	99.22%	1	2	19	18	0.98	1	1	6	0	631	774	C
BC68.mpileup.varscan.cov40.freq0.8.tab M.tuberculosis_H37Rv	6278	G	T	0	660	98.21%	0	2	0	19	0.98	0	1	0	0	645	15	T
BC68.mpileup.varscan.cov40.freq0.8.tab M.tuberculosis_H37Rv	7585	G	C	0	562	99.47%	0	2	0	18	0.98	0	1	0	0	395	167	C
BC68.mpileup.varscan.cov40.freq0.8.tab M.tuberculosis_H37Rv	1917972	A	G	1	438	99.1%	1	2	22	19	0.98	1	1	0	1	297	141	G
BC68.mpileup.varscan.cov40.freq0.8.tab M.tuberculosis_H37Rv	2289047	G	A	13	1886	98.8%	2	2	17	19	0.98	1	1	7	6	715	1171	A
BC68.mpileup.varscan.cov40.freq0.8.tab M.tuberculosis_H37Rv	2726105	G	A	8	1071	97.28%	2	2	18	19	0.98	1	1	4	4	535	536	A
BC68.mpileup.varscan.cov40.freq0.8.tab M.tuberculosis_H37Rv	4407588	T	C	1	631	99.21%	1	2	15	18	0.98	1	1	1	0	282	349	C
BC69.mpileup.varscan.cov40.freq0.8.tab M.tuberculosis_H37Rv	6278	G	T	1	6099	99.75%	1	1	25	20	0.98	1	1	0	1	6099	0	T
BC69.mpileup.varscan.cov40.freq0.8.tab M.tuberculosis_H37Rv	7585	G	C	7	3875	99.46%	2	2	17	18	0.98	1	1	5	2	2851	1024	C
BC69.mpileup.varscan.cov40.freq0.8.tab M.tuberculosis_H37Rv	1917972	A	G	18	3999	99.26%	2	2	18	19	0.98	1	1	1	17	2709	1290	G
BC69.mpileup.varscan.cov40.freq0.8.tab M.tuberculosis_H37Rv	2289047	G	A	21	4602	99.03%	2	2	17	19	0.98	1	1	10	11	985	3617	A
BC69.mpileup.varscan.cov40.freq0.8.tab M.tuberculosis_H37Rv	2726105	G	A	19	4482	97.67%	2	2	17	18	0.98	1	1	18	1	4391	91	A
BC69.mpileup.varscan.cov40.freq0.8.tab M.tuberculosis_H37Rv	3119367	G	C	20	643	96.11%	2	2	18	19	0.98	1	1	11	9	347	296	C
BC69.mpileup.varscan.cov40.freq0.8.tab M.tuberculosis_H37Rv	3119513	C	T	13	226	90.04%	2	2	18	17	0.98	1	1	6	7	133	93	T
BC69.mpileup.varscan.cov40.freq0.8.tab M.tuberculosis_H37Rv	4407588	T	C	8	2830	99.09%	1	2	20	18	0.98	1	1	8	0	2297	533	C
BC70.mpileup.varscan.cov40.freq0.8.tab M.tuberculosis_H37Rv	6278	G	T	4	5463	99.53%	2	2	18	20	0.98	1	1	3	1	5436	27	T
BC70.mpileup.varscan.cov40.freq0.8.tab M.tuberculosis_H37Rv	7585	G	C	3	3702	99.22%	2	2	19	18	0.98	1	1	2	1	2546	1156	C
BC70.mpileup.varscan.cov40.freq0.8.tab M.tuberculosis_H37Rv	1472736	G	A	8	91	85.05%	2	2	18	15	0.98	1	1	1	7	45	46	A
BC70.mpileup.varscan.cov40.freq0.8.tab M.tuberculosis_H37Rv	1917972	A	G	7	2523	99.33%	1	2	18	19	0.98	1	1	0	7	1723	800	G
BC70.mpileup.varscan.cov40.freq0.8.tab M.tuberculosis_H37Rv	2289047	G	A	24	4135	98.73%	2	2	16	19	0.98	1	1	14	10	1847	2288	A
BC70.mpileup.varscan.cov40.freq0.8.tab M.tuberculosis_H37Rv	2726105	G	A	16	4411	97.52%	2	2	18	19	0.98	1	1	14	2	3882	529	A
BC70.mpileup.varscan.cov40.freq0.8.tab M.tuberculosis_H37Rv	4407588	T	C	13	3129	99.27%	2	2	18	18	0.98	1	1	12	1	1664	1465	C
BC71.mpileup.varscan.cov40.freq0.8.tab M.tuberculosis_H37Rv	6278	G	T	5	1410	97.98%	2	2	16	20	0.98	1	1	2	3	1370	40	T
BC71.mpileup.varscan.cov40.freq0.8.tab M.tuberculosis_H37Rv	7585	G	C	0	1226	99.51%	0	2	0	18	0.98	0	1	0	0	837	389	C
BC71.mpileup.varscan.cov40.freq0.8.tab M.tuberculosis_H37Rv	1917972	A	G	1	415	99.52%	1	2	15	19	0.98	1	1	0	1	311	104	G
BC71.mpileup.varscan.cov40.freq0.8.tab M.tuberculosis_H37Rv	2289047	G	A	19	3107	98.98%	2	2	17	19	0.98	1	1	11	8	1185	1922	A
BC71.mpileup.varscan.cov40.freq0.8.tab M.tuberculosis_H37Rv	2726105	G	A	12	2025	97.17%	2	2	19	19	0.98	1	1	4	8	1003	1022	A
BC71.mpileup.varscan.cov40.freq0.8.tab M.tuberculosis_H37Rv	4407588	T	C	0	839	99.41%	0	2	0	18	0.98	0	1	0	0	359	480	C
BC72.mpileup.varscan.cov40.freq0.8.tab M.tuberculosis_H37Rv	6278	G	T	10	1164	97.65%	2	2	17	19	0.98	1	1	2	8	1137	27	T
BC72.mpileup.varscan.cov40.freq0.8.tab M.tuberculosis_H37Rv	7585	G	C	1	639	99.69%	1	2	16	18	0.98	1	1	1	0	411	228	C
BC72.mpileup.varscan.cov40.freq0.8.tab M.tuberculosis_H37Rv	1917972	A	G	3	500	99.21%	1	2	17	19	0.98	1	1	0	3	331	169	G
BC72.mpileup.varscan.cov40.freq0.8.tab M.tuberculosis_H37Rv	2289047	G	A	14	2832	98.78%	2	2	16	19	0.98	1	1	5	9	1109	1723	A
BC72.mpileup.varscan.cov40.freq0.8.tab M.tuberculosis_H37Rv	2726105	G	A	17	2036	97.37%	2	2	18	19	0.98	1	1	5	12	1008	1028	A
BC72.mpileup.varscan.cov40.freq0.8.tab M.tuberculosis_H37Rv	3123021	C	G	5	54	84.38%	2	2	20	19	0.98	1	1	3	2	24	30	G
BC72.mpileup.varscan.cov40.freq0.8.tab M.tuberculosis_H37Rv	4407588	T	C	3	905	99.56%	1	2	18	18	0.98	1	1	3	0	411	494	C
BC72.mpileup.varscan.cov40.freq0.8.tab M.tuberculosis_H37Rv	4407931	A	C	0	689	97.18%	0	2	0	19	0.98	0	1	0	0	615	74	C
BC79.mpileup.varscan.cov40.freq0.8.tab M.tuberculosis_H37Rv	6278	G	T	15	2430	97.63%	2	2	17	20	0.98	1	1	5	10	2370	60	T
BC79.mpileup.varscan.cov40.freq0.8.tab M.tuberculosis_H37Rv	7585	G	C	5	1443	99.04%	2	2	19	18	0.98	1	1	1	4	981	462	C
BC79.mpileup.varscan.cov40.freq0.8.tab M.tuberculosis_H37Rv	1917972	A	G	2	1015	99.61%	1	2	19	19	0.98	1	1	0	2	671	344	G
BC79.mpileup.varscan.cov40.freq0.8.tab M.tuberculosis_H37Rv	1918033	G	C	18	349	93.82%	2	2	16	17	0.98	1	1	7	11	202	147	C
BC79.mpileup.varscan.cov40.freq0.8.tab M.tuberculosis_H37Rv	2726051	G	A	3	1292	98.7%	2	2	16	17	0.98	1	1	2	1	699	593	A
BC79.mpileup.varscan.cov40.freq0.8.tab M.tuberculosis_H37Rv	2726468	G	A	261	2143	87.15%	2	2	18	17	0.98	1	1	85	176	651	1492	A
BC79.mpileup.varscan.cov40.freq0.8.tab M.tuberculosis_H37Rv	3119513	C	T	9	160	89.39%	2	2	17	17	0.98	1	1	2	7	76	84	T
BC79.mpileup.varscan.cov40.freq0.8.tab M.tuberculosis_H37Rv	4247646	A	C	19	2522	97.07%	2	2	16	18	0.98	1	1	8	11	1964	558	C
BC79.mpileup.varscan.cov40.freq0.8.tab M.tuberculosis_H37Rv	4407588	T	C	4	1891	99.58%	1	2	20	18	0.98	1	1	4	0	764	1127	C
BC79.mpileup.varscan.cov40.freq0.8.tab M.tuberculosis_H37Rv	4407873	C	A	76	2684	96.83%	2	2	18	20	0.98	1	1	69	7	1081	1603	A
BC80.mpileup.varscan.cov40.freq0.8.tab M.tuberculosis_H37Rv	6278	G	T	3	639	97.41%	2	2	17	19	0.98	1	1	1	2	620	19	T
BC80.mpileup.varscan.cov40.freq0.8.tab M.tuberculosis_H37Rv	7585	G	C	0	371	98.93%	0	2	0	18	0.98	0	1	0	0	255	116	C
BC80.mpileup.varscan.cov40.freq0.8.tab M.tuberculosis_H37Rv	761155	C	T	51	2180	97.06%	2	2	20	19	0.98	1	1	27	24	800	1380	T
BC80.mpileup.varscan.cov40.freq0.8.tab M.tuberculosis_H37Rv	1917972	A	G	1	292	99.32%	1	2	16	19	0.98	1	1	0	1	214	78	G
BC80.mpileup.varscan.cov40.freq0.8.tab M.tuberculosis_H37Rv	2155168	C	G	12	632	97.23%	2	2	20	19	0.98	1	1	8	4	312	320	G
BC80.mpileup.varscan.cov40.freq0.8.tab M.tuberculosis_H37Rv	2288859	A	C	10	1476	98.27%	2	2	17	20	0.98	1	1	9	1	1274	202	C
BC80.mpileup.varscan.cov40.freq0.8.tab M.tuberculosis_H37Rv	4248002	C	A	73	1233	93.91%	2	2	20	20	0.98	1	1	61	12	559	674	A
BC80.mpileup.varscan.cov40.freq0.8.tab M.tuberculosis_H37Rv	4326533	G	A	20	145	87.35%	2	2	19	18	0.98	1	1	14	6	91	54	A
BC81.mpileup.varscan.cov40.freq0.8.tab M.tuberculosis_H37Rv	6278	G	T	12	1524	96.58%	2	2	17	19	0.98	1	1	4	8	1481	43	T
BC81.mpileup.varscan.cov40.freq0.8.tab M.tuberculosis_H37Rv	7585	G	C	1	743	98.8%	1	2	24	18	0.98	1	1	0	1	494	249	C
BC81.mpileup.varscan.cov40.freq0.8.tab M.tuberculosis_H37Rv	1917972	A	G	2	958	99.79%	1	2	20	19	0.98	1	1	0	2	653	305	G
BC81.mpileup.varscan.cov40.freq0.8.tab M.tuberculosis_H37Rv	2289047	G	A	19	3595	99.04%	2	2	16	19	0.98	1	1	9	10	1374	2221	A
BC81.mpileup.varscan.cov40.freq0.8.tab M.tuberculosis_H37Rv	2726105	G	A	13	2961	97.43%	2	2	18	19	0.98	1	1	2	11	1454	1507	A
BC81.mpileup.varscan.cov40.freq0.8.tab M.tuberculosis_H37Rv	4407588	T	C	1	1395	99.79%	1	2	21	18	0.98	1	1	1	0	582	813	C
BC82.mpileup.varscan.cov40.freq0.8.tab M.tuberculosis_H37Rv	6278	G	T	7	2241	97.65%	2	2	18	19	0.98	1	1	1	6	2183	58	T
BC82.mpileup.varscan.cov40.freq0.8.tab M.tuberculosis_H37Rv	7585	G	C	0	1164	99.23%	0	2	0	18	0.98	0	1	0	0	827	337	C
BC82.mpileup.varscan.cov40.freq0.8.tab M.tuberculosis_H37Rv	781687	A	G	50	1613	94.49%	2	2	19	17	0.98	1	1	4	46	297	1316	G
BC82.mpileup.varscan.cov40.freq0.8.tab M.tuberculosis_H37Rv	1917972	A	G	4	912	99.35%	1	2	18	19	0.98	1	1	0	4	595	317	G
BC82.mpileup.varscan.cov40.freq0.8.tab M.tuberculosis_H37Rv	1918033	G	C	15	324	93.64%	2	2	17	17	0.98	1	1	4	11	186	138	C
BC82.mpileup.varscan.cov40.freq0.8.tab M.tuberculosis_H37Rv	2726051	G	A	5	1446	99.11%	2	2	18	17	0.98	1	1	4	1	756	690	A
BC82.mpileup.varscan.cov40.freq0.8.tab M.tuberculosis_H37Rv	2726468	G	A	324	2367	86.64%	2	2	18	17	0.98	1	1	132	192	693	1674	A
BC82.mpileup.varscan.cov40.freq0.8.tab M.tuberculosis_H37Rv	3119513	C	T	14	199	88.84%	2	2	17	17	0.98	1	1	5	9	91	108	T
BC82.mpileup.varscan.cov40.freq0.8.tab M.tuberculosis_H37Rv	4247646	A	C	20	2446	97.3%	2	2	17	18	0.98	1	1	7	13	1866	580	C
BC82.mpileup.varscan.cov40.freq0.8.tab M.tuberculosis_H37Rv	4407588	T	C	4	1864	99.31%	2	2	18	18	0.98	1	1	3	1	806	1058	C
BC82.mpileup.varscan.cov40.freq0.8.tab M.tuberculosis_H37Rv	4407873	C	A	68	2567	97.12%	2	2	18	20	0.98	1	1	60	8	1018	1549	A
BC83.mpileup.varscan.cov40.freq0.8.tab M.tuberculosis_H37Rv	6278	G	T	3	1355	97.83%	2	2	17	19	0.98	1	1	2	1	1317	38	T
BC83.mpileup.varscan.cov40.freq0.8.tab M.tuberculosis_H37Rv	7585	G	C	0	997	99.6%	0	2	0	18	0.98	0	1	0	0	714	283	C
BC83.mpileup.varscan.cov40.freq0.8.tab M.tuberculosis_H37Rv	1917972	A	G	4	647	98.93%	1	2	16	19	0.98	1	1	0	4	437	210	G
BC83.mpileup.varscan.cov40.freq0.8.tab M.tuberculosis_H37Rv	2289047	G	A	20	3448	98.88%	2	2	17	19	0.98	1	1	10	10	1333	2115	A
BC83.mpileup.varscan.cov40.freq0.8.tab M.tuberculosis_H37Rv	2726105	G	A	14	2060	97.03%	2	2	18	19	0.98	1	1	6	8	1000	1060	A
BC83.mpileup.varscan.cov40.freq0.8.tab M.tuberculosis_H37Rv	4407588	T	C	4	1304	99.47%	2	2	18	18	0.98	1	1	3	1	573	731	C
BC84.mpileup.varscan.cov40.freq0.8.tab M.tuberculosis_H37Rv	6278	G	T	7	1326	98.15%	1	2	20	20	0.98	1	1	0	7	1289	37	T
BC84.mpileup.varscan.cov40.freq0.8.tab M.tuberculosis_H37Rv	7585	G	C	0	852	99.65%	0	2	0	18	0.98	0	1	0	0	591	261	C
BC84.mpileup.varscan.cov40.freq0.8.tab M.tuberculosis_H37Rv	1917972	A	G	6	839	98.71%	2	2	17	19	0.98	1	1	2	4	576	263	G
BC84.mpileup.varscan.cov40.freq0.8.tab M.tuberculosis_H37Rv	2289047	G	A	18	3695	98.93%	2	2	16	19	0.98	1	1	10	8	1444	2251	A
BC84.mpileup.varscan.cov40.freq0.8.tab M.tuberculosis_H37Rv	2726105	G	A	13	2538	97.39%	2	2	18	19	0.98	1	1	6	7	1262	1276	A
BC84.mpileup.varscan.cov40.freq0.8.tab M.tuberculosis_H37Rv	4407588	T	C	0	1320	99.77%	0	2	0	18	0.98	0	1	0	0	534	786	C
BC91.mpileup.varscan.cov40.freq0.8.tab M.tuberculosis_H37Rv	6278	G	T	6	1447	98.17%	2	2	19	20	0.98	1	1	1	5	1408	39	T
BC91.mpileup.varscan.cov40.freq0.8.tab M.tuberculosis_H37Rv	7585	G	C	1	1173	99.41%	1	2	16	18	0.98	1	1	0	1	812	361	C
BC91.mpileup.varscan.cov40.freq0.8.tab M.tuberculosis_H37Rv	1917972	A	G	6	709	99.02%	1	2	18	18	0.98	1	1	0	6	480	229	G
BC91.mpileup.varscan.cov40.freq0.8.tab M.tuberculosis_H37Rv	2289047	G	A	21	3628	99.1%	2	2	16	19	0.98	1	1	10	11	1426	2202	A
BC91.mpileup.varscan.cov40.freq0.8.tab M.tuberculosis_H37Rv	2726105	G	A	11	2062	96.76%	2	2	19	19	0.98	1	1	1	10	1016	1046	A
BC91.mpileup.varscan.cov40.freq0.8.tab M.tuberculosis_H37Rv	3122003	T	C	7	88	82.24%	2	2	19	20	0.98	1	1	6	1	56	32	C
BC91.mpileup.varscan.cov40.freq0.8.tab M.tuberculosis_H37Rv	4407588	T	C	7	1233	99.04%	2	2	17	18	0.98	1	1	5	2	555	678	C
BC92.mpileup.varscan.cov40.freq0.8.tab M.tuberculosis_H37Rv	6278	G	T	7	1130	98.35%	2	2	18	19	0.98	1	1	3	4	1095	35	T
BC92.mpileup.varscan.cov40.freq0.8.tab M.tuberculosis_H37Rv	7585	G	C	2	918	98.92%	2	2	21	18	0.98	1	1	1	1	617	301	C
BC92.mpileup.varscan.cov40.freq0.8.tab M.tuberculosis_H37Rv	1917972	A	G	3	657	99.39%	1	2	18	19	0.98	1	1	0	3	426	231	G
BC92.mpileup.varscan.cov40.freq0.8.tab M.tuberculosis_H37Rv	2289047	G	A	9	3210	99.47%	2	2	17	19	0.98	1	1	2	7	1214	1996	A
BC92.mpileup.varscan.cov40.freq0.8.tab M.tuberculosis_H37Rv	2726105	G	A	14	2376	97.34%	2	2	17	19	0.98	1	1	6	8	1166	1210	A
BC92.mpileup.varscan.cov40.freq0.8.tab M.tuberculosis_H37Rv	4407588	T	C	2	1045	99.52%	1	2	22	18	0.98	1	1	2	0	483	562	C
BC92.mpileup.varscan.cov40.freq0.8.tab M.tuberculosis_H37Rv	4408165	C	A	20	1099	97.34%	2	2	20	19	0.98	1	1	6	14	319	780	A
BC93.mpileup.varscan.cov40.freq0.8.tab M.tuberculosis_H37Rv	6278	G	T	0	399	99.01%	0	2	0	19	0.98	0	1	0	0	388	11	T
BC93.mpileup.varscan.cov40.freq0.8.tab M.tuberculosis_H37Rv	7585	G	C	1	342	98.84%	1	2	17	18	0.98	1	1	1	0	233	109	C
BC93.mpileup.varscan.cov40.freq0.8.tab M.tuberculosis_H37Rv	1917972	A	G	2	191	98.45%	1	2	17	19	0.98	1	1	0	2	125	66	G
BC93.mpileup.varscan.cov40.freq0.8.tab M.tuberculosis_H37Rv	2289047	G	A	6	1073	99.26%	2	2	16	19	0.98	1	1	1	5	429	644	A
BC93.mpileup.varscan.cov40.freq0.8.tab M.tuberculosis_H37Rv	2726105	G	A	8	820	97.39%	2	2	19	19	0.98	1	1	3	5	395	425	A
BC93.mpileup.varscan.cov40.freq0.8.tab M.tuberculosis_H37Rv	4407588	T	C	3	280	98.59%	1	2	18	18	0.98	1	1	3	0	117	163	C
BC94.mpileup.varscan.cov40.freq0.8.tab M.tuberculosis_H37Rv	6278	G	T	2	687	97.17%	1	2	23	20	0.98	1	1	0	2	670	17	T
BC94.mpileup.varscan.cov40.freq0.8.tab M.tuberculosis_H37Rv	7585	G	C	1	375	98.94%	1	2	15	19	0.98	1	1	1	0	261	114	C
BC94.mpileup.varscan.cov40.freq0.8.tab M.tuberculosis_H37Rv	1917972	A	G	3	328	98.5%	1	2	19	19	0.98	1	1	0	3	212	116	G
BC94.mpileup.varscan.cov40.freq0.8.tab M.tuberculosis_H37Rv	1918033	G	C	7	110	90.16%	2	2	18	17	0.98	1	1	3	4	62	48	C
BC94.mpileup.varscan.cov40.freq0.8.tab M.tuberculosis_H37Rv	2726051	G	A	3	418	98.82%	2	2	17	17	0.98	1	1	2	1	214	204	A
BC94.mpileup.varscan.cov40.freq0.8.tab M.tuberculosis_H37Rv	2726468	G	A	101	758	87.13%	2	2	18	17	0.98	1	1	30	71	212	546	A
BC94.mpileup.varscan.cov40.freq0.8.tab M.tuberculosis_H37Rv	4247646	A	C	5	812	97.01%	2	2	16	18	0.98	1	1	3	2	615	197	C
BC94.mpileup.varscan.cov40.freq0.8.tab M.tuberculosis_H37Rv	4407588	T	C	2	585	98.82%	1	2	22	18	0.98	1	1	2	0	271	314	C
BC94.mpileup.varscan.cov40.freq0.8.tab M.tuberculosis_H37Rv	4407873	C	A	26	861	96.85%	2	2	18	20	0.98	1	1	24	2	374	487	A
BC95.mpileup.varscan.cov40.freq0.8.tab M.tuberculosis_H37Rv	6278	G	T	1	3561	98.21%	1	2	15	19	0.98	1	1	1	0	3476	85	T
BC95.mpileup.varscan.cov40.freq0.8.tab M.tuberculosis_H37Rv	7585	G	C	6	3143	99.34%	2	2	17	18	0.98	1	1	2	4	2103	1040	C
BC95.mpileup.varscan.cov40.freq0.8.tab M.tuberculosis_H37Rv	1917972	A	G	4	1756	99.32%	2	2	18	19	0.98	1	1	1	3	1187	569	G
BC95.mpileup.varscan.cov40.freq0.8.tab M.tuberculosis_H37Rv	2289047	G	A	35	3760	98.53%	2	2	16	19	0.98	1	1	21	14	2309	1451	A
BC95.mpileup.varscan.cov40.freq0.8.tab M.tuberculosis_H37Rv	2726105	G	A	14	4489	97.63%	2	2	17	19	0.98	1	1	6	8	2764	1725	A
BC95.mpileup.varscan.cov40.freq0.8.tab M.tuberculosis_H37Rv	4407588	T	C	17	2821	99.02%	2	2	19	18	0.98	1	1	15	2	1224	1597	C
BC96.mpileup.varscan.cov40.freq0.8.tab M.tuberculosis_H37Rv	6278	G	T	3	1337	98.02%	2	2	19	20	0.98	1	1	1	2	1305	32	T
BC96.mpileup.varscan.cov40.freq0.8.tab M.tuberculosis_H37Rv	7585	G	C	3	1136	99.04%	2	2	19	18	0.98	1	1	1	2	800	336	C
BC96.mpileup.varscan.cov40.freq0.8.tab M.tuberculosis_H37Rv	1917972	A	G	3	779	99.49%	1	2	16	19	0.98	1	1	0	3	507	272	G
BC96.mpileup.varscan.cov40.freq0.8.tab M.tuberculosis_H37Rv	2155168	C	G	16	1929	98.92%	2	2	19	19	0.98	1	1	13	3	905	1024	G
BC96.mpileup.varscan.cov40.freq0.8.tab M.tuberculosis_H37Rv	4327410	G	T	0	390	98.98%	0	2	0	20	0.98	0	1	0	0	215	175	T
BC96.mpileup.varscan.cov40.freq0.8.tab M.tuberculosis_H37Rv	4408168	A	C	15	644	94.29%	2	2	19	17	0.98	1	1	1	14	300	344	C

## Sheet: S9
MinION variant calling (run 48 samples), coverage minimum 100x, frequency 80%
Chrom	Position	Ref	Cons	Reads1	Reads2	VarFreq	Strands1	Strands2	Qual1	Qual2	Pvalue	MapQual1	MapQual2	Reads1Plus	Reads1Minus	Reads2Plus	Reads2Minus	VarAllele
BC7.mpileup.varscan.cov100.freq0.8.tab M.tuberculosis_H37Rv	6278	G	T	2	688	97.87%	1	2	19	19	0.98	1	1	2	0	671	17	T
BC7.mpileup.varscan.cov100.freq0.8.tab M.tuberculosis_H37Rv	7585	G	C	0	423	99.3%	0	2	0	18	0.98	0	1	0	0	286	137	C
BC7.mpileup.varscan.cov100.freq0.8.tab M.tuberculosis_H37Rv	1917972	A	G	2	401	99.01%	1	2	17	19	0.98	1	1	0	2	270	131	G
BC7.mpileup.varscan.cov100.freq0.8.tab M.tuberculosis_H37Rv	2289047	G	A	7	1684	99.23%	2	2	18	19	0.98	1	1	2	5	631	1053	A
BC7.mpileup.varscan.cov100.freq0.8.tab M.tuberculosis_H37Rv	2726105	G	A	13	1172	96.38%	2	2	18	19	0.98	1	1	3	10	567	605	A
BC7.mpileup.varscan.cov100.freq0.8.tab M.tuberculosis_H37Rv	4407588	T	C	2	677	99.27%	1	2	18	18	0.98	1	1	2	0	286	391	C
BC8.mpileup.varscan.cov100.freq0.8.tab M.tuberculosis_H37Rv	6278	G	T	7	1769	98.11%	2	2	19	20	0.98	1	1	3	4	1724	45	T
BC8.mpileup.varscan.cov100.freq0.8.tab M.tuberculosis_H37Rv	7585	G	C	0	946	99.47%	0	2	0	18	0.98	0	1	0	0	643	303	C
BC8.mpileup.varscan.cov100.freq0.8.tab M.tuberculosis_H37Rv	1917972	A	G	1	793	99.87%	1	2	16	19	0.98	1	1	0	1	570	223	G
BC8.mpileup.varscan.cov100.freq0.8.tab M.tuberculosis_H37Rv	2289047	G	A	24	3852	99.13%	2	2	17	19	0.98	1	1	6	18	1499	2353	A
BC8.mpileup.varscan.cov100.freq0.8.tab M.tuberculosis_H37Rv	2726105	G	A	14	2120	96.72%	2	2	18	19	0.98	1	1	8	6	1090	1030	A
BC8.mpileup.varscan.cov100.freq0.8.tab M.tuberculosis_H37Rv	4407588	T	C	2	1367	99.85%	1	2	20	18	0.98	1	1	2	0	615	752	C
BC9.mpileup.varscan.cov100.freq0.8.tab M.tuberculosis_H37Rv	6278	G	T	2	4317	98.56%	1	2	16	19	0.98	1	1	2	0	4256	61	T
BC9.mpileup.varscan.cov100.freq0.8.tab M.tuberculosis_H37Rv	7585	G	C	4	3081	99.32%	1	2	19	18	0.98	1	1	0	4	2071	1010	C
BC9.mpileup.varscan.cov100.freq0.8.tab M.tuberculosis_H37Rv	1917972	A	G	8	2293	99.39%	1	2	18	19	0.98	1	1	0	8	1544	749	G
BC9.mpileup.varscan.cov100.freq0.8.tab M.tuberculosis_H37Rv	2289047	G	A	19	3907	99.16%	2	2	16	19	0.98	1	1	9	10	2149	1758	A
BC9.mpileup.varscan.cov100.freq0.8.tab M.tuberculosis_H37Rv	2726105	G	A	19	4513	97.54%	2	2	18	19	0.98	1	1	8	11	2879	1634	A
BC9.mpileup.varscan.cov100.freq0.8.tab M.tuberculosis_H37Rv	3123021	C	G	4	97	80.83%	2	2	19	19	0.98	1	1	3	1	55	42	G
BC9.mpileup.varscan.cov100.freq0.8.tab M.tuberculosis_H37Rv	4407588	T	C	9	3164	99.4%	2	2	17	18	0.98	1	1	7	2	1429	1735	C
BC10.mpileup.varscan.cov100.freq0.8.tab M.tuberculosis_H37Rv	6278	G	T	4	956	97.65%	1	2	20	19	0.98	1	1	0	4	929	27	T
BC10.mpileup.varscan.cov100.freq0.8.tab M.tuberculosis_H37Rv	7585	G	C	1	592	99.16%	1	2	25	18	0.98	1	1	0	1	413	179	C
BC10.mpileup.varscan.cov100.freq0.8.tab M.tuberculosis_H37Rv	1917972	A	G	2	541	99.27%	1	2	18	19	0.98	1	1	0	2	371	170	G
BC10.mpileup.varscan.cov100.freq0.8.tab M.tuberculosis_H37Rv	2289047	G	A	16	2168	98.72%	2	2	17	19	0.98	1	1	11	5	805	1363	A
BC10.mpileup.varscan.cov100.freq0.8.tab M.tuberculosis_H37Rv	2726105	G	A	12	1595	96.78%	2	2	19	19	0.98	1	1	4	8	755	840	A
BC10.mpileup.varscan.cov100.freq0.8.tab M.tuberculosis_H37Rv	4407588	T	C	1	784	99.75%	1	2	20	18	0.98	1	1	1	0	366	418	C
BC11.mpileup.varscan.cov100.freq0.8.tab M.tuberculosis_H37Rv	6278	G	T	7	1232	97.62%	2	2	16	19	0.98	1	1	2	5	1200	32	T
BC11.mpileup.varscan.cov100.freq0.8.tab M.tuberculosis_H37Rv	7585	G	C	1	1341	99.26%	1	2	16	18	0.98	1	1	0	1	863	478	C
BC11.mpileup.varscan.cov100.freq0.8.tab M.tuberculosis_H37Rv	1917972	A	G	3	509	99.22%	1	2	18	19	0.98	1	1	0	3	350	159	G
BC11.mpileup.varscan.cov100.freq0.8.tab M.tuberculosis_H37Rv	3120104	G	T	21	122	80.79%	2	2	19	19	0.98	1	1	14	7	84	38	T
BC12.mpileup.varscan.cov100.freq0.8.tab M.tuberculosis_H37Rv	6278	G	T	1	5313	99.62%	1	2	17	19	0.98	1	1	1	0	5293	20	T
BC12.mpileup.varscan.cov100.freq0.8.tab M.tuberculosis_H37Rv	7585	G	C	7	3741	99.1%	2	2	20	18	0.98	1	1	2	5	2617	1124	C
BC12.mpileup.varscan.cov100.freq0.8.tab M.tuberculosis_H37Rv	781687	A	G	38	625	90.19%	2	2	16	16	0.98	1	1	37	1	613	12	G
BC12.mpileup.varscan.cov100.freq0.8.tab M.tuberculosis_H37Rv	1917972	A	G	3	1304	99.09%	1	2	19	19	0.98	1	1	0	3	907	397	G
BC12.mpileup.varscan.cov100.freq0.8.tab M.tuberculosis_H37Rv	2155168	C	G	42	4225	98.53%	2	2	18	19	0.98	1	1	32	10	2050	2175	G
BC12.mpileup.varscan.cov100.freq0.8.tab M.tuberculosis_H37Rv	2289047	G	A	26	4094	98.98%	2	2	18	19	0.98	1	1	13	13	1866	2228	A
BC12.mpileup.varscan.cov100.freq0.8.tab M.tuberculosis_H37Rv	2726105	G	A	16	4419	97.81%	2	2	18	19	0.98	1	1	13	3	4110	309	A
BC12.mpileup.varscan.cov100.freq0.8.tab M.tuberculosis_H37Rv	4407588	T	C	6	3057	99.58%	2	2	19	18	0.98	1	1	5	1	1386	1671	C
BC19.mpileup.varscan.cov100.freq0.8.tab M.tuberculosis_H37Rv	6278	G	T	9	2807	98.08%	2	2	19	19	0.98	1	1	1	8	2729	78	T
BC19.mpileup.varscan.cov100.freq0.8.tab M.tuberculosis_H37Rv	7585	G	C	2	1964	99.34%	1	2	21	18	0.98	1	1	0	2	1329	635	C
BC19.mpileup.varscan.cov100.freq0.8.tab M.tuberculosis_H37Rv	1917972	A	G	3	1374	99.28%	1	2	16	19	0.98	1	1	0	3	926	448	G
BC20.mpileup.varscan.cov100.freq0.8.tab M.tuberculosis_H37Rv	6278	G	T	10	3411	98.21%	2	2	18	20	0.98	1	1	2	8	3323	88	T
BC20.mpileup.varscan.cov100.freq0.8.tab M.tuberculosis_H37Rv	7585	G	C	1	1506	99.6%	1	2	18	18	0.98	1	1	0	1	1057	449	C
BC20.mpileup.varscan.cov100.freq0.8.tab M.tuberculosis_H37Rv	1917972	A	G	8	1715	99.36%	1	2	17	19	0.98	1	1	0	8	1171	544	G
BC20.mpileup.varscan.cov100.freq0.8.tab M.tuberculosis_H37Rv	2289047	G	A	22	3849	99.07%	2	2	17	19	0.98	1	1	15	7	2376	1473	A
BC20.mpileup.varscan.cov100.freq0.8.tab M.tuberculosis_H37Rv	2726105	G	A	19	3666	97.76%	2	2	18	19	0.98	1	1	6	13	1791	1875	A
BC20.mpileup.varscan.cov100.freq0.8.tab M.tuberculosis_H37Rv	4407588	T	C	6	2876	99.48%	2	2	17	18	0.98	1	1	5	1	1251	1625	C
BC21.mpileup.varscan.cov100.freq0.8.tab M.tuberculosis_H37Rv	6278	G	T	10	2595	98.07%	2	2	18	19	0.98	1	1	3	7	2520	75	T
BC21.mpileup.varscan.cov100.freq0.8.tab M.tuberculosis_H37Rv	7585	G	C	8	2170	98.91%	2	2	21	18	0.98	1	1	5	3	1433	737	C
BC21.mpileup.varscan.cov100.freq0.8.tab M.tuberculosis_H37Rv	1917972	A	G	5	1071	99.17%	1	2	16	19	0.98	1	1	0	5	758	313	G
BC21.mpileup.varscan.cov100.freq0.8.tab M.tuberculosis_H37Rv	2289047	G	A	14	4280	99.33%	2	2	17	19	0.98	1	1	5	9	1700	2580	A
BC21.mpileup.varscan.cov100.freq0.8.tab M.tuberculosis_H37Rv	2726105	G	A	18	4400	97.15%	2	2	18	19	0.98	1	1	8	10	2193	2207	A
BC21.mpileup.varscan.cov100.freq0.8.tab M.tuberculosis_H37Rv	4407588	T	C	4	1916	99.58%	1	2	19	18	0.98	1	1	4	0	843	1073	C
BC22.mpileup.varscan.cov100.freq0.8.tab M.tuberculosis_H37Rv	6278	G	T	5	1316	97.34%	2	2	17	19	0.98	1	1	2	3	1273	43	T
BC22.mpileup.varscan.cov100.freq0.8.tab M.tuberculosis_H37Rv	7585	G	C	0	744	99.07%	0	2	0	18	0.98	0	1	0	0	499	245	C
BC22.mpileup.varscan.cov100.freq0.8.tab M.tuberculosis_H37Rv	1917972	A	G	3	961	99.38%	1	2	18	19	0.98	1	1	0	3	667	294	G
BC22.mpileup.varscan.cov100.freq0.8.tab M.tuberculosis_H37Rv	4408156	A	C	4	925	94.58%	1	2	21	17	0.98	1	1	4	0	317	608	C
BC23.mpileup.varscan.cov100.freq0.8.tab M.tuberculosis_H37Rv	6278	G	T	8	1726	97.96%	2	2	16	20	0.98	1	1	2	6	1678	48	T
BC23.mpileup.varscan.cov100.freq0.8.tab M.tuberculosis_H37Rv	7585	G	C	2	1166	99.23%	2	2	18	18	0.98	1	1	1	1	790	376	C
BC23.mpileup.varscan.cov100.freq0.8.tab M.tuberculosis_H37Rv	1917972	A	G	1	542	99.27%	1	2	20	19	0.98	1	1	0	1	349	193	G
BC23.mpileup.varscan.cov100.freq0.8.tab M.tuberculosis_H37Rv	2289047	G	A	16	3183	98.94%	2	2	17	19	0.98	1	1	9	7	1224	1959	A
BC23.mpileup.varscan.cov100.freq0.8.tab M.tuberculosis_H37Rv	2726105	G	A	12	2299	97.09%	2	2	17	19	0.98	1	1	4	8	1141	1158	A
BC23.mpileup.varscan.cov100.freq0.8.tab M.tuberculosis_H37Rv	4407588	T	C	6	1258	99.13%	2	2	17	18	0.98	1	1	5	1	557	701	C
BC24.mpileup.varscan.cov100.freq0.8.tab M.tuberculosis_H37Rv	6278	G	T	5	1475	98.07%	1	2	18	19	0.98	1	1	0	5	1438	37	T
BC24.mpileup.varscan.cov100.freq0.8.tab M.tuberculosis_H37Rv	7585	G	C	1	772	99.36%	1	2	15	18	0.98	1	1	1	0	526	246	C
BC24.mpileup.varscan.cov100.freq0.8.tab M.tuberculosis_H37Rv	1917972	A	G	3	731	99.59%	1	2	19	19	0.98	1	1	0	3	493	238	G
BC24.mpileup.varscan.cov100.freq0.8.tab M.tuberculosis_H37Rv	1918033	G	C	15	245	91.76%	2	2	17	17	0.98	1	1	4	11	142	103	C
BC24.mpileup.varscan.cov100.freq0.8.tab M.tuberculosis_H37Rv	2726051	G	A	3	916	98.81%	2	2	18	17	0.98	1	1	1	2	499	417	A
BC24.mpileup.varscan.cov100.freq0.8.tab M.tuberculosis_H37Rv	2726468	G	A	232	1564	85.23%	2	2	18	17	0.98	1	1	86	146	446	1118	A
BC24.mpileup.varscan.cov100.freq0.8.tab M.tuberculosis_H37Rv	3119513	C	T	5	93	90.29%	2	2	18	17	0.98	1	1	1	4	47	46	T
BC24.mpileup.varscan.cov100.freq0.8.tab M.tuberculosis_H37Rv	4247646	A	C	23	1784	97.22%	2	2	17	18	0.98	1	1	6	17	1326	458	C
BC24.mpileup.varscan.cov100.freq0.8.tab M.tuberculosis_H37Rv	4407588	T	C	4	1280	99.3%	2	2	18	18	0.98	1	1	2	2	550	730	C
BC24.mpileup.varscan.cov100.freq0.8.tab M.tuberculosis_H37Rv	4407873	C	A	63	1835	96.17%	2	2	19	20	0.98	1	1	53	10	736	1099	A
BC31.mpileup.varscan.cov100.freq0.8.tab M.tuberculosis_H37Rv	6278	G	T	9	2164	97.74%	2	2	15	19	0.98	1	1	2	7	2099	65	T
BC31.mpileup.varscan.cov100.freq0.8.tab M.tuberculosis_H37Rv	7585	G	C	1	820	98.8%	1	2	19	18	0.98	1	1	0	1	581	239	C
BC31.mpileup.varscan.cov100.freq0.8.tab M.tuberculosis_H37Rv	1917972	A	G	14	1441	98.56%	1	2	18	19	0.98	1	1	0	14	964	477	G
BC31.mpileup.varscan.cov100.freq0.8.tab M.tuberculosis_H37Rv	2289047	G	A	19	4235	99.16%	2	2	16	19	0.98	1	1	10	9	1791	2444	A
BC31.mpileup.varscan.cov100.freq0.8.tab M.tuberculosis_H37Rv	2726105	G	A	17	2794	97.73%	2	2	18	19	0.98	1	1	5	12	1394	1400	A
BC31.mpileup.varscan.cov100.freq0.8.tab M.tuberculosis_H37Rv	3122003	T	C	13	112	80.58%	1	2	22	21	0.98	1	1	13	0	64	48	C
BC31.mpileup.varscan.cov100.freq0.8.tab M.tuberculosis_H37Rv	4407588	T	C	5	1853	99.25%	1	2	19	18	0.98	1	1	5	0	803	1050	C
BC31.mpileup.varscan.cov100.freq0.8.tab M.tuberculosis_H37Rv	4407899	G	C	7	809	95.63%	1	2	19	18	0.98	1	1	0	7	73	736	C
BC32.mpileup.varscan.cov100.freq0.8.tab M.tuberculosis_H37Rv	6278	G	T	3	4396	98.83%	2	2	18	19	0.98	1	1	2	1	4326	70	T
BC32.mpileup.varscan.cov100.freq0.8.tab M.tuberculosis_H37Rv	7585	G	C	2	2640	99.14%	2	2	18	18	0.98	1	1	1	1	1786	854	C
BC32.mpileup.varscan.cov100.freq0.8.tab M.tuberculosis_H37Rv	1917972	A	G	15	2828	98.81%	1	2	17	19	0.98	1	1	0	15	1911	917	G
BC32.mpileup.varscan.cov100.freq0.8.tab M.tuberculosis_H37Rv	2289047	G	A	15	4072	99.1%	2	2	17	19	0.98	1	1	9	6	1957	2115	A
BC32.mpileup.varscan.cov100.freq0.8.tab M.tuberculosis_H37Rv	2726105	G	A	31	4413	97.42%	2	2	17	19	0.98	1	1	13	18	2586	1827	A
BC32.mpileup.varscan.cov100.freq0.8.tab M.tuberculosis_H37Rv	4407588	T	C	18	3078	99.03%	2	2	19	18	0.98	1	1	16	2	1640	1438	C
BC33.mpileup.varscan.cov100.freq0.8.tab M.tuberculosis_H37Rv	6278	G	T	1	4518	98.78%	1	2	15	19	0.98	1	1	0	1	4453	65	T
BC33.mpileup.varscan.cov100.freq0.8.tab M.tuberculosis_H37Rv	7585	G	C	2	3452	99.25%	1	2	23	18	0.98	1	1	0	2	2363	1089	C
BC33.mpileup.varscan.cov100.freq0.8.tab M.tuberculosis_H37Rv	1917972	A	G	11	2721	99.38%	2	2	16	19	0.98	1	1	1	10	1884	837	G
BC33.mpileup.varscan.cov100.freq0.8.tab M.tuberculosis_H37Rv	2289047	G	A	46	4032	98.65%	2	2	17	19	0.98	1	1	14	32	1919	2113	A
BC33.mpileup.varscan.cov100.freq0.8.tab M.tuberculosis_H37Rv	2726105	G	A	50	4397	97.17%	2	2	18	19	0.98	1	1	29	21	3223	1174	A
BC33.mpileup.varscan.cov100.freq0.8.tab M.tuberculosis_H37Rv	4407588	T	C	13	3159	99.18%	1	2	20	18	0.98	1	1	13	0	1660	1499	C
BC34.mpileup.varscan.cov100.freq0.8.tab M.tuberculosis_H37Rv	6278	G	T	16	3386	98%	2	2	18	19	0.98	1	1	2	14	3296	90	T
BC34.mpileup.varscan.cov100.freq0.8.tab M.tuberculosis_H37Rv	7585	G	C	4	3710	99.28%	2	2	19	18	0.98	1	1	2	2	2571	1139	C
BC34.mpileup.varscan.cov100.freq0.8.tab M.tuberculosis_H37Rv	1917972	A	G	1	385	99.23%	1	2	20	19	0.98	1	1	0	1	267	118	G
BC34.mpileup.varscan.cov100.freq0.8.tab M.tuberculosis_H37Rv	2289047	G	A	21	4339	99.18%	2	2	16	19	0.98	1	1	8	13	1594	2745	A
BC34.mpileup.varscan.cov100.freq0.8.tab M.tuberculosis_H37Rv	2726105	G	A	30	3530	97.19%	2	2	18	19	0.98	1	1	7	23	1723	1807	A
BC34.mpileup.varscan.cov100.freq0.8.tab M.tuberculosis_H37Rv	4407588	T	C	11	1422	98.82%	2	2	17	18	0.98	1	1	6	5	632	790	C
BC35.mpileup.varscan.cov100.freq0.8.tab M.tuberculosis_H37Rv	6278	G	T	9	2646	98.18%	2	2	16	20	0.98	1	1	1	8	2564	82	T
BC35.mpileup.varscan.cov100.freq0.8.tab M.tuberculosis_H37Rv	7585	G	C	3	2462	99.23%	1	2	16	18	0.98	1	1	3	0	1652	810	C
BC35.mpileup.varscan.cov100.freq0.8.tab M.tuberculosis_H37Rv	1472150	T	A	102	1230	90.64%	2	2	18	18	0.98	1	1	39	63	615	615	A
BC35.mpileup.varscan.cov100.freq0.8.tab M.tuberculosis_H37Rv	1472172	T	C	123	805	85.73%	2	2	19	17	0.98	1	1	54	69	396	409	C
BC35.mpileup.varscan.cov100.freq0.8.tab M.tuberculosis_H37Rv	1472284	C	T	81	846	90.19%	2	2	17	18	0.98	1	1	30	51	344	502	T
BC35.mpileup.varscan.cov100.freq0.8.tab M.tuberculosis_H37Rv	1472286	C	G	148	861	81.46%	2	2	20	18	0.98	1	1	73	75	22	839	G
BC35.mpileup.varscan.cov100.freq0.8.tab M.tuberculosis_H37Rv	1472290	C	G	135	1775	92.45%	2	2	19	20	0.98	1	1	93	42	704	1071	G
BC35.mpileup.varscan.cov100.freq0.8.tab M.tuberculosis_H37Rv	1472293	C	A	163	1300	81.71%	2	2	20	20	0.98	1	1	76	87	238	1062	A
BC35.mpileup.varscan.cov100.freq0.8.tab M.tuberculosis_H37Rv	1472312	G	A	47	575	90.13%	2	2	18	18	0.98	1	1	11	36	5	570	A
BC35.mpileup.varscan.cov100.freq0.8.tab M.tuberculosis_H37Rv	1472324	G	C	93	1008	90.4%	2	2	18	18	0.98	1	1	30	63	768	240	C
BC35.mpileup.varscan.cov100.freq0.8.tab M.tuberculosis_H37Rv	1472325	G	C	127	1176	89.23%	2	2	18	20	0.98	1	1	73	54	898	278	C
BC35.mpileup.varscan.cov100.freq0.8.tab M.tuberculosis_H37Rv	1472338	A	G	95	812	88.74%	2	2	18	17	0.98	1	1	31	64	292	520	G
BC35.mpileup.varscan.cov100.freq0.8.tab M.tuberculosis_H37Rv	1472379	T	C	27	764	95.02%	2	2	17	17	0.98	1	1	14	13	459	305	C
BC35.mpileup.varscan.cov100.freq0.8.tab M.tuberculosis_H37Rv	1472400	C	T	46	629	91.03%	2	2	17	17	0.98	1	1	38	8	262	367	T
BC35.mpileup.varscan.cov100.freq0.8.tab M.tuberculosis_H37Rv	1472416	C	T	91	907	90.25%	2	2	19	19	0.98	1	1	85	6	551	356	T
BC35.mpileup.varscan.cov100.freq0.8.tab M.tuberculosis_H37Rv	1472422	T	C	110	1573	92.91%	2	2	17	19	0.98	1	1	39	71	946	627	C
BC35.mpileup.varscan.cov100.freq0.8.tab M.tuberculosis_H37Rv	1472446	T	G	22	641	88.78%	2	2	17	18	0.98	1	1	13	9	124	517	G
BC35.mpileup.varscan.cov100.freq0.8.tab M.tuberculosis_H37Rv	1472450	A	G	59	739	80.5%	2	2	18	18	0.98	1	1	10	49	258	481	G
BC35.mpileup.varscan.cov100.freq0.8.tab M.tuberculosis_H37Rv	1472451	C	G	205	1382	85.57%	2	2	18	20	0.98	1	1	129	76	523	859	G
BC35.mpileup.varscan.cov100.freq0.8.tab M.tuberculosis_H37Rv	1472467	G	T	186	1265	85.42%	2	2	18	20	0.98	1	1	140	46	520	745	T
BC35.mpileup.varscan.cov100.freq0.8.tab M.tuberculosis_H37Rv	1472474	C	G	98	835	80.99%	2	2	19	18	0.98	1	1	57	41	417	418	G
BC35.mpileup.varscan.cov100.freq0.8.tab M.tuberculosis_H37Rv	1472476	A	G	141	774	84.04%	2	2	19	17	0.98	1	1	39	102	166	608	G
BC35.mpileup.varscan.cov100.freq0.8.tab M.tuberculosis_H37Rv	1472494	A	G	67	665	89.99%	2	2	17	17	0.98	1	1	14	53	317	348	G
BC35.mpileup.varscan.cov100.freq0.8.tab M.tuberculosis_H37Rv	1917972	A	G	2	917	99.67%	2	2	17	19	0.98	1	1	1	1	624	293	G
BC35.mpileup.varscan.cov100.freq0.8.tab M.tuberculosis_H37Rv	3120104	G	T	49	464	84.52%	2	2	18	19	0.98	1	1	27	22	309	155	T
BC36.mpileup.varscan.cov100.freq0.8.tab M.tuberculosis_H37Rv	6278	G	T	1	4342	98.82%	1	2	26	19	0.98	1	1	0	1	4276	66	T
BC36.mpileup.varscan.cov100.freq0.8.tab M.tuberculosis_H37Rv	7585	G	C	3	3060	99.42%	1	2	18	18	0.98	1	1	3	0	2044	1016	C
BC36.mpileup.varscan.cov100.freq0.8.tab M.tuberculosis_H37Rv	1917972	A	G	11	1705	99.07%	2	2	16	19	0.98	1	1	1	10	1122	583	G
BC36.mpileup.varscan.cov100.freq0.8.tab M.tuberculosis_H37Rv	2289047	G	A	18	3920	99.17%	2	2	16	19	0.98	1	1	14	4	2231	1689	A
BC36.mpileup.varscan.cov100.freq0.8.tab M.tuberculosis_H37Rv	2726105	G	A	21	4538	97.51%	2	2	17	19	0.98	1	1	6	15	2960	1578	A
BC36.mpileup.varscan.cov100.freq0.8.tab M.tuberculosis_H37Rv	4407588	T	C	11	3149	99.37%	2	2	19	18	0.98	1	1	9	2	1330	1819	C
BC43.mpileup.varscan.cov100.freq0.8.tab M.tuberculosis_H37Rv	6278	G	T	4	1426	98.01%	2	2	17	20	0.98	1	1	2	2	1396	30	T
BC43.mpileup.varscan.cov100.freq0.8.tab M.tuberculosis_H37Rv	7585	G	C	4	602	98.37%	1	2	20	18	0.98	1	1	0	4	406	196	C
BC43.mpileup.varscan.cov100.freq0.8.tab M.tuberculosis_H37Rv	1673652	C	T	22	529	94.3%	2	2	17	17	0.98	1	1	12	10	374	155	T
BC43.mpileup.varscan.cov100.freq0.8.tab M.tuberculosis_H37Rv	1917972	A	G	4	784	99.49%	2	2	18	19	0.98	1	1	1	3	513	271	G
BC43.mpileup.varscan.cov100.freq0.8.tab M.tuberculosis_H37Rv	2289047	G	A	12	3697	99.3%	2	2	18	19	0.98	1	1	3	9	1445	2252	A
BC43.mpileup.varscan.cov100.freq0.8.tab M.tuberculosis_H37Rv	2726105	G	A	16	2094	96.99%	2	2	19	19	0.98	1	1	2	14	1050	1044	A
BC43.mpileup.varscan.cov100.freq0.8.tab M.tuberculosis_H37Rv	4407588	T	C	2	1013	99.22%	1	2	20	18	0.98	1	1	2	0	434	579	C
BC44.mpileup.varscan.cov100.freq0.8.tab M.tuberculosis_H37Rv	6278	G	T	6	2282	98.32%	2	2	18	20	0.98	1	1	4	2	2206	76	T
BC44.mpileup.varscan.cov100.freq0.8.tab M.tuberculosis_H37Rv	760975	T	C	90	5158	98.06%	2	2	19	20	0.98	1	1	44	46	3115	2043	C
BC44.mpileup.varscan.cov100.freq0.8.tab M.tuberculosis_H37Rv	1917972	A	G	3	1060	99.25%	1	2	18	19	0.98	1	1	0	3	742	318	G
BC45.mpileup.varscan.cov100.freq0.8.tab M.tuberculosis_H37Rv	6278	G	T	0	206	97.17%	0	2	0	19	0.98	0	1	0	0	198	8	T
BC45.mpileup.varscan.cov100.freq0.8.tab M.tuberculosis_H37Rv	7585	G	C	1	140	99.29%	1	2	24	18	0.98	1	1	0	1	84	56	C
BC45.mpileup.varscan.cov100.freq0.8.tab M.tuberculosis_H37Rv	2289047	G	A	4	476	98.96%	2	2	18	19	0.98	1	1	2	2	184	292	A
BC45.mpileup.varscan.cov100.freq0.8.tab M.tuberculosis_H37Rv	2726105	G	A	3	350	97.22%	1	2	17	19	0.98	1	1	3	0	182	168	A
BC45.mpileup.varscan.cov100.freq0.8.tab M.tuberculosis_H37Rv	4407588	T	C	0	142	99.3%	0	2	0	18	0.98	0	1	0	0	69	73	C
BC46.mpileup.varscan.cov100.freq0.8.tab M.tuberculosis_H37Rv	6278	G	T	5	1159	98.22%	2	2	21	20	0.98	1	1	1	4	1128	31	T
BC46.mpileup.varscan.cov100.freq0.8.tab M.tuberculosis_H37Rv	7585	G	C	0	712	99.3%	0	2	0	18	0.98	0	1	0	0	458	254	C
BC46.mpileup.varscan.cov100.freq0.8.tab M.tuberculosis_H37Rv	1917972	A	G	1	720	99.45%	1	2	18	19	0.98	1	1	0	1	469	251	G
BC46.mpileup.varscan.cov100.freq0.8.tab M.tuberculosis_H37Rv	4408031	G	A	11	1297	98.26%	2	2	18	19	0.98	1	1	3	8	577	720	A
BC47.mpileup.varscan.cov100.freq0.8.tab M.tuberculosis_H37Rv	6278	G	T	2	6158	99.69%	2	1	19	20	0.98	1	1	1	1	6158	0	T
BC47.mpileup.varscan.cov100.freq0.8.tab M.tuberculosis_H37Rv	7585	G	C	5	3829	99.33%	2	2	18	18	0.98	1	1	3	2	2655	1174	C
BC47.mpileup.varscan.cov100.freq0.8.tab M.tuberculosis_H37Rv	1917972	A	G	15	2500	99.13%	1	2	17	19	0.98	1	1	0	15	1759	741	G
BC47.mpileup.varscan.cov100.freq0.8.tab M.tuberculosis_H37Rv	1918595	G	C	125	2249	93.28%	2	2	18	18	0.98	1	1	42	83	1167	1082	C
BC47.mpileup.varscan.cov100.freq0.8.tab M.tuberculosis_H37Rv	3122374	T	G	37	332	82.79%	2	2	20	19	0.98	1	1	27	10	140	192	G
BC47.mpileup.varscan.cov100.freq0.8.tab M.tuberculosis_H37Rv	3122414	A	C	48	559	84.95%	2	2	20	20	0.98	1	1	15	33	334	225	C
BC47.mpileup.varscan.cov100.freq0.8.tab M.tuberculosis_H37Rv	3122418	C	G	51	462	80.91%	2	2	19	19	0.98	1	1	33	18	239	223	G
BC47.mpileup.varscan.cov100.freq0.8.tab M.tuberculosis_H37Rv	3122428	T	G	59	479	81.46%	2	2	19	20	0.98	1	1	32	27	193	286	G
BC48.mpileup.varscan.cov100.freq0.8.tab M.tuberculosis_H37Rv	6278	G	T	18	3456	97.9%	2	2	18	20	0.98	1	1	5	13	3381	75	T
BC48.mpileup.varscan.cov100.freq0.8.tab M.tuberculosis_H37Rv	7585	G	C	2	1515	99.41%	2	2	19	18	0.98	1	1	1	1	1045	470	C
BC48.mpileup.varscan.cov100.freq0.8.tab M.tuberculosis_H37Rv	1917972	A	G	6	1795	99.23%	1	2	17	19	0.98	1	1	0	6	1210	585	G
BC48.mpileup.varscan.cov100.freq0.8.tab M.tuberculosis_H37Rv	2289047	G	A	21	3843	98.92%	2	2	16	19	0.98	1	1	15	6	2354	1489	A
BC48.mpileup.varscan.cov100.freq0.8.tab M.tuberculosis_H37Rv	2726105	G	A	20	4519	97.81%	2	2	18	19	0.98	1	1	6	14	2637	1882	A
BC48.mpileup.varscan.cov100.freq0.8.tab M.tuberculosis_H37Rv	4407588	T	C	11	3133	99.3%	2	2	18	18	0.98	1	1	9	2	1379	1754	C
BC55.mpileup.varscan.cov100.freq0.8.tab M.tuberculosis_H37Rv	6278	G	T	8	1114	95.21%	2	2	20	18	0.98	1	1	1	7	1062	52	T
BC55.mpileup.varscan.cov100.freq0.8.tab M.tuberculosis_H37Rv	761093	G	T	12	4439	99.31%	2	2	16	20	0.98	1	1	7	5	2988	1451	T
BC55.mpileup.varscan.cov100.freq0.8.tab M.tuberculosis_H37Rv	761139	C	T	37	1605	97.45%	2	2	16	18	0.98	1	1	8	29	1488	117	T
BC55.mpileup.varscan.cov100.freq0.8.tab M.tuberculosis_H37Rv	1917972	A	G	0	1131	99.65%	0	2	0	19	0.98	0	1	0	0	740	391	G
BC55.mpileup.varscan.cov100.freq0.8.tab M.tuberculosis_H37Rv	2155168	C	G	19	2432	98.86%	2	2	18	19	0.98	1	1	14	5	1141	1291	G
BC56.mpileup.varscan.cov100.freq0.8.tab M.tuberculosis_H37Rv	6278	G	T	14	2467	97.43%	2	2	16	19	0.98	1	1	4	10	2404	63	T
BC56.mpileup.varscan.cov100.freq0.8.tab M.tuberculosis_H37Rv	7585	G	C	3	2067	99.18%	2	2	19	18	0.98	1	1	1	2	1383	684	C
BC56.mpileup.varscan.cov100.freq0.8.tab M.tuberculosis_H37Rv	1917972	A	G	4	919	99.24%	1	2	18	19	0.98	1	1	0	4	611	308	G
BC56.mpileup.varscan.cov100.freq0.8.tab M.tuberculosis_H37Rv	3122152	A	G	27	278	81.76%	2	2	21	19	0.98	1	1	11	16	147	131	G
BC57.mpileup.varscan.cov100.freq0.8.tab M.tuberculosis_H37Rv	2289047	G	A	3	182	96.81%	2	2	16	19	0.98	1	1	2	1	71	111	A
BC57.mpileup.varscan.cov100.freq0.8.tab M.tuberculosis_H37Rv	2726105	G	A	5	200	96.62%	2	2	17	19	0.98	1	1	2	3	107	93	A
BC58.mpileup.varscan.cov100.freq0.8.tab M.tuberculosis_H37Rv	6278	G	T	8	1667	98.12%	2	2	18	19	0.98	1	1	2	6	1614	53	T
BC58.mpileup.varscan.cov100.freq0.8.tab M.tuberculosis_H37Rv	7585	G	C	0	1326	99.18%	0	2	0	18	0.98	0	1	0	0	896	430	C
BC58.mpileup.varscan.cov100.freq0.8.tab M.tuberculosis_H37Rv	1917972	A	G	3	450	98.9%	1	2	17	19	0.98	1	1	0	3	312	138	G
BC58.mpileup.varscan.cov100.freq0.8.tab M.tuberculosis_H37Rv	2289047	G	A	19	3280	98.94%	2	2	17	19	0.98	1	1	8	11	1248	2032	A
BC58.mpileup.varscan.cov100.freq0.8.tab M.tuberculosis_H37Rv	2726105	G	A	11	1813	96.64%	2	2	18	19	0.98	1	1	2	9	921	892	A
BC58.mpileup.varscan.cov100.freq0.8.tab M.tuberculosis_H37Rv	3123024	C	G	9	71	80.68%	2	2	18	19	0.98	1	1	6	3	42	29	G
BC58.mpileup.varscan.cov100.freq0.8.tab M.tuberculosis_H37Rv	4407588	T	C	1	1036	99.52%	1	2	21	18	0.98	1	1	1	0	419	617	C
BC59.mpileup.varscan.cov100.freq0.8.tab M.tuberculosis_H37Rv	6278	G	T	2	4685	99.13%	1	2	15	19	0.98	1	1	2	0	4631	54	T
BC59.mpileup.varscan.cov100.freq0.8.tab M.tuberculosis_H37Rv	7585	G	C	4	3705	99.36%	1	2	19	18	0.98	1	1	0	4	2509	1196	C
BC59.mpileup.varscan.cov100.freq0.8.tab M.tuberculosis_H37Rv	1917972	A	G	8	1998	99.11%	1	2	17	19	0.98	1	1	0	8	1305	693	G
BC59.mpileup.varscan.cov100.freq0.8.tab M.tuberculosis_H37Rv	2289047	G	A	22	4054	99.05%	2	2	17	19	0.98	1	1	13	9	2121	1933	A
BC59.mpileup.varscan.cov100.freq0.8.tab M.tuberculosis_H37Rv	2726105	G	A	21	4508	97.96%	2	2	18	19	0.98	1	1	15	6	3054	1454	A
BC59.mpileup.varscan.cov100.freq0.8.tab M.tuberculosis_H37Rv	4407588	T	C	9	3293	99.34%	1	2	19	18	0.98	1	1	9	0	1509	1784	C
BC60.mpileup.varscan.cov100.freq0.8.tab M.tuberculosis_H37Rv	6278	G	T	10	2659	97.97%	2	2	17	19	0.98	1	1	3	7	2598	61	T
BC60.mpileup.varscan.cov100.freq0.8.tab M.tuberculosis_H37Rv	1917972	A	G	6	1398	99.5%	1	2	17	19	0.98	1	1	0	6	941	457	G
BC67.mpileup.varscan.cov100.freq0.8.tab M.tuberculosis_H37Rv	6278	G	T	9	1425	97.87%	2	2	20	20	0.98	1	1	3	6	1393	32	T
BC67.mpileup.varscan.cov100.freq0.8.tab M.tuberculosis_H37Rv	7585	G	C	3	620	99.04%	2	2	19	18	0.98	1	1	2	1	421	199	C
BC67.mpileup.varscan.cov100.freq0.8.tab M.tuberculosis_H37Rv	1917972	A	G	2	978	99.29%	2	2	15	19	0.98	1	1	1	1	640	338	G
BC67.mpileup.varscan.cov100.freq0.8.tab M.tuberculosis_H37Rv	2289047	G	A	17	4192	99.01%	2	2	16	19	0.98	1	1	6	11	1575	2617	A
BC67.mpileup.varscan.cov100.freq0.8.tab M.tuberculosis_H37Rv	2726105	G	A	14	2389	97.23%	2	2	19	19	0.98	1	1	2	12	1177	1212	A
BC67.mpileup.varscan.cov100.freq0.8.tab M.tuberculosis_H37Rv	4407588	T	C	6	1405	99.22%	1	2	19	18	0.98	1	1	6	0	631	774	C
BC68.mpileup.varscan.cov100.freq0.8.tab M.tuberculosis_H37Rv	6278	G	T	0	660	98.21%	0	2	0	19	0.98	0	1	0	0	645	15	T
BC68.mpileup.varscan.cov100.freq0.8.tab M.tuberculosis_H37Rv	7585	G	C	0	562	99.47%	0	2	0	18	0.98	0	1	0	0	395	167	C
BC68.mpileup.varscan.cov100.freq0.8.tab M.tuberculosis_H37Rv	1917972	A	G	1	438	99.1%	1	2	22	19	0.98	1	1	0	1	297	141	G
BC68.mpileup.varscan.cov100.freq0.8.tab M.tuberculosis_H37Rv	2289047	G	A	13	1886	98.8%	2	2	17	19	0.98	1	1	7	6	715	1171	A
BC68.mpileup.varscan.cov100.freq0.8.tab M.tuberculosis_H37Rv	2726105	G	A	8	1071	97.28%	2	2	18	19	0.98	1	1	4	4	535	536	A
BC68.mpileup.varscan.cov100.freq0.8.tab M.tuberculosis_H37Rv	4407588	T	C	1	631	99.21%	1	2	15	18	0.98	1	1	1	0	282	349	C
BC69.mpileup.varscan.cov100.freq0.8.tab M.tuberculosis_H37Rv	6278	G	T	1	6099	99.75%	1	1	25	20	0.98	1	1	0	1	6099	0	T
BC69.mpileup.varscan.cov100.freq0.8.tab M.tuberculosis_H37Rv	7585	G	C	7	3875	99.46%	2	2	17	18	0.98	1	1	5	2	2851	1024	C
BC69.mpileup.varscan.cov100.freq0.8.tab M.tuberculosis_H37Rv	1917972	A	G	18	3999	99.26%	2	2	18	19	0.98	1	1	1	17	2709	1290	G
BC69.mpileup.varscan.cov100.freq0.8.tab M.tuberculosis_H37Rv	2289047	G	A	21	4602	99.03%	2	2	17	19	0.98	1	1	10	11	985	3617	A
BC69.mpileup.varscan.cov100.freq0.8.tab M.tuberculosis_H37Rv	2726105	G	A	19	4482	97.67%	2	2	17	18	0.98	1	1	18	1	4391	91	A
BC69.mpileup.varscan.cov100.freq0.8.tab M.tuberculosis_H37Rv	3119367	G	C	20	643	96.11%	2	2	18	19	0.98	1	1	11	9	347	296	C
BC69.mpileup.varscan.cov100.freq0.8.tab M.tuberculosis_H37Rv	3119513	C	T	13	226	90.04%	2	2	18	17	0.98	1	1	6	7	133	93	T
BC69.mpileup.varscan.cov100.freq0.8.tab M.tuberculosis_H37Rv	4407588	T	C	8	2830	99.09%	1	2	20	18	0.98	1	1	8	0	2297	533	C
BC70.mpileup.varscan.cov100.freq0.8.tab M.tuberculosis_H37Rv	6278	G	T	4	5463	99.53%	2	2	18	20	0.98	1	1	3	1	5436	27	T
BC70.mpileup.varscan.cov100.freq0.8.tab M.tuberculosis_H37Rv	7585	G	C	3	3702	99.22%	2	2	19	18	0.98	1	1	2	1	2546	1156	C
BC70.mpileup.varscan.cov100.freq0.8.tab M.tuberculosis_H37Rv	1472736	G	A	8	91	85.05%	2	2	18	15	0.98	1	1	1	7	45	46	A
BC70.mpileup.varscan.cov100.freq0.8.tab M.tuberculosis_H37Rv	1917972	A	G	7	2523	99.33%	1	2	18	19	0.98	1	1	0	7	1723	800	G
BC70.mpileup.varscan.cov100.freq0.8.tab M.tuberculosis_H37Rv	2289047	G	A	24	4135	98.73%	2	2	16	19	0.98	1	1	14	10	1847	2288	A
BC70.mpileup.varscan.cov100.freq0.8.tab M.tuberculosis_H37Rv	2726105	G	A	16	4411	97.52%	2	2	18	19	0.98	1	1	14	2	3882	529	A
BC70.mpileup.varscan.cov100.freq0.8.tab M.tuberculosis_H37Rv	4407588	T	C	13	3129	99.27%	2	2	18	18	0.98	1	1	12	1	1664	1465	C
BC71.mpileup.varscan.cov100.freq0.8.tab M.tuberculosis_H37Rv	6278	G	T	5	1410	97.98%	2	2	16	20	0.98	1	1	2	3	1370	40	T
BC71.mpileup.varscan.cov100.freq0.8.tab M.tuberculosis_H37Rv	7585	G	C	0	1226	99.51%	0	2	0	18	0.98	0	1	0	0	837	389	C
BC71.mpileup.varscan.cov100.freq0.8.tab M.tuberculosis_H37Rv	1917972	A	G	1	415	99.52%	1	2	15	19	0.98	1	1	0	1	311	104	G
BC71.mpileup.varscan.cov100.freq0.8.tab M.tuberculosis_H37Rv	2289047	G	A	19	3107	98.98%	2	2	17	19	0.98	1	1	11	8	1185	1922	A
BC71.mpileup.varscan.cov100.freq0.8.tab M.tuberculosis_H37Rv	2726105	G	A	12	2025	97.17%	2	2	19	19	0.98	1	1	4	8	1003	1022	A
BC71.mpileup.varscan.cov100.freq0.8.tab M.tuberculosis_H37Rv	4407588	T	C	0	839	99.41%	0	2	0	18	0.98	0	1	0	0	359	480	C
BC72.mpileup.varscan.cov100.freq0.8.tab M.tuberculosis_H37Rv	6278	G	T	10	1164	97.65%	2	2	17	19	0.98	1	1	2	8	1137	27	T
BC72.mpileup.varscan.cov100.freq0.8.tab M.tuberculosis_H37Rv	7585	G	C	1	639	99.69%	1	2	16	18	0.98	1	1	1	0	411	228	C
BC72.mpileup.varscan.cov100.freq0.8.tab M.tuberculosis_H37Rv	1917972	A	G	3	500	99.21%	1	2	17	19	0.98	1	1	0	3	331	169	G
BC72.mpileup.varscan.cov100.freq0.8.tab M.tuberculosis_H37Rv	2289047	G	A	14	2832	98.78%	2	2	16	19	0.98	1	1	5	9	1109	1723	A
BC72.mpileup.varscan.cov100.freq0.8.tab M.tuberculosis_H37Rv	2726105	G	A	17	2036	97.37%	2	2	18	19	0.98	1	1	5	12	1008	1028	A
BC72.mpileup.varscan.cov100.freq0.8.tab M.tuberculosis_H37Rv	4407588	T	C	3	905	99.56%	1	2	18	18	0.98	1	1	3	0	411	494	C
BC72.mpileup.varscan.cov100.freq0.8.tab M.tuberculosis_H37Rv	4407931	A	C	0	689	97.18%	0	2	0	19	0.98	0	1	0	0	615	74	C
BC79.mpileup.varscan.cov100.freq0.8.tab M.tuberculosis_H37Rv	6278	G	T	15	2430	97.63%	2	2	17	20	0.98	1	1	5	10	2370	60	T
BC79.mpileup.varscan.cov100.freq0.8.tab M.tuberculosis_H37Rv	7585	G	C	5	1443	99.04%	2	2	19	18	0.98	1	1	1	4	981	462	C
BC79.mpileup.varscan.cov100.freq0.8.tab M.tuberculosis_H37Rv	1917972	A	G	2	1015	99.61%	1	2	19	19	0.98	1	1	0	2	671	344	G
BC79.mpileup.varscan.cov100.freq0.8.tab M.tuberculosis_H37Rv	1918033	G	C	18	349	93.82%	2	2	16	17	0.98	1	1	7	11	202	147	C
BC79.mpileup.varscan.cov100.freq0.8.tab M.tuberculosis_H37Rv	2726051	G	A	3	1292	98.7%	2	2	16	17	0.98	1	1	2	1	699	593	A
BC79.mpileup.varscan.cov100.freq0.8.tab M.tuberculosis_H37Rv	2726468	G	A	261	2143	87.15%	2	2	18	17	0.98	1	1	85	176	651	1492	A
BC79.mpileup.varscan.cov100.freq0.8.tab M.tuberculosis_H37Rv	3119513	C	T	9	160	89.39%	2	2	17	17	0.98	1	1	2	7	76	84	T
BC79.mpileup.varscan.cov100.freq0.8.tab M.tuberculosis_H37Rv	4247646	A	C	19	2522	97.07%	2	2	16	18	0.98	1	1	8	11	1964	558	C
BC79.mpileup.varscan.cov100.freq0.8.tab M.tuberculosis_H37Rv	4407588	T	C	4	1891	99.58%	1	2	20	18	0.98	1	1	4	0	764	1127	C
BC79.mpileup.varscan.cov100.freq0.8.tab M.tuberculosis_H37Rv	4407873	C	A	76	2684	96.83%	2	2	18	20	0.98	1	1	69	7	1081	1603	A
BC80.mpileup.varscan.cov100.freq0.8.tab M.tuberculosis_H37Rv	6278	G	T	3	639	97.41%	2	2	17	19	0.98	1	1	1	2	620	19	T
BC80.mpileup.varscan.cov100.freq0.8.tab M.tuberculosis_H37Rv	7585	G	C	0	371	98.93%	0	2	0	18	0.98	0	1	0	0	255	116	C
BC80.mpileup.varscan.cov100.freq0.8.tab M.tuberculosis_H37Rv	761155	C	T	51	2180	97.06%	2	2	20	19	0.98	1	1	27	24	800	1380	T
BC80.mpileup.varscan.cov100.freq0.8.tab M.tuberculosis_H37Rv	1917972	A	G	1	292	99.32%	1	2	16	19	0.98	1	1	0	1	214	78	G
BC80.mpileup.varscan.cov100.freq0.8.tab M.tuberculosis_H37Rv	2155168	C	G	12	632	97.23%	2	2	20	19	0.98	1	1	8	4	312	320	G
BC80.mpileup.varscan.cov100.freq0.8.tab M.tuberculosis_H37Rv	2288859	A	C	10	1476	98.27%	2	2	17	20	0.98	1	1	9	1	1274	202	C
BC80.mpileup.varscan.cov100.freq0.8.tab M.tuberculosis_H37Rv	4248002	C	A	73	1233	93.91%	2	2	20	20	0.98	1	1	61	12	559	674	A
BC80.mpileup.varscan.cov100.freq0.8.tab M.tuberculosis_H37Rv	4326533	G	A	20	145	87.35%	2	2	19	18	0.98	1	1	14	6	91	54	A
BC81.mpileup.varscan.cov100.freq0.8.tab M.tuberculosis_H37Rv	6278	G	T	12	1524	96.58%	2	2	17	19	0.98	1	1	4	8	1481	43	T
BC81.mpileup.varscan.cov100.freq0.8.tab M.tuberculosis_H37Rv	7585	G	C	1	743	98.8%	1	2	24	18	0.98	1	1	0	1	494	249	C
BC81.mpileup.varscan.cov100.freq0.8.tab M.tuberculosis_H37Rv	1917972	A	G	2	958	99.79%	1	2	20	19	0.98	1	1	0	2	653	305	G
BC81.mpileup.varscan.cov100.freq0.8.tab M.tuberculosis_H37Rv	2289047	G	A	19	3595	99.04%	2	2	16	19	0.98	1	1	9	10	1374	2221	A
BC81.mpileup.varscan.cov100.freq0.8.tab M.tuberculosis_H37Rv	2726105	G	A	13	2961	97.43%	2	2	18	19	0.98	1	1	2	11	1454	1507	A
BC81.mpileup.varscan.cov100.freq0.8.tab M.tuberculosis_H37Rv	4407588	T	C	1	1395	99.79%	1	2	21	18	0.98	1	1	1	0	582	813	C
BC82.mpileup.varscan.cov100.freq0.8.tab M.tuberculosis_H37Rv	6278	G	T	7	2241	97.65%	2	2	18	19	0.98	1	1	1	6	2183	58	T
BC82.mpileup.varscan.cov100.freq0.8.tab M.tuberculosis_H37Rv	7585	G	C	0	1164	99.23%	0	2	0	18	0.98	0	1	0	0	827	337	C
BC82.mpileup.varscan.cov100.freq0.8.tab M.tuberculosis_H37Rv	781687	A	G	50	1613	94.49%	2	2	19	17	0.98	1	1	4	46	297	1316	G
BC82.mpileup.varscan.cov100.freq0.8.tab M.tuberculosis_H37Rv	1917972	A	G	4	912	99.35%	1	2	18	19	0.98	1	1	0	4	595	317	G
BC82.mpileup.varscan.cov100.freq0.8.tab M.tuberculosis_H37Rv	1918033	G	C	15	324	93.64%	2	2	17	17	0.98	1	1	4	11	186	138	C
BC82.mpileup.varscan.cov100.freq0.8.tab M.tuberculosis_H37Rv	2726051	G	A	5	1446	99.11%	2	2	18	17	0.98	1	1	4	1	756	690	A
BC82.mpileup.varscan.cov100.freq0.8.tab M.tuberculosis_H37Rv	2726468	G	A	324	2367	86.64%	2	2	18	17	0.98	1	1	132	192	693	1674	A
BC82.mpileup.varscan.cov100.freq0.8.tab M.tuberculosis_H37Rv	3119513	C	T	14	199	88.84%	2	2	17	17	0.98	1	1	5	9	91	108	T
BC82.mpileup.varscan.cov100.freq0.8.tab M.tuberculosis_H37Rv	4247646	A	C	20	2446	97.3%	2	2	17	18	0.98	1	1	7	13	1866	580	C
BC82.mpileup.varscan.cov100.freq0.8.tab M.tuberculosis_H37Rv	4407588	T	C	4	1864	99.31%	2	2	18	18	0.98	1	1	3	1	806	1058	C
BC82.mpileup.varscan.cov100.freq0.8.tab M.tuberculosis_H37Rv	4407873	C	A	68	2567	97.12%	2	2	18	20	0.98	1	1	60	8	1018	1549	A
BC83.mpileup.varscan.cov100.freq0.8.tab M.tuberculosis_H37Rv	6278	G	T	3	1355	97.83%	2	2	17	19	0.98	1	1	2	1	1317	38	T
BC83.mpileup.varscan.cov100.freq0.8.tab M.tuberculosis_H37Rv	7585	G	C	0	997	99.6%	0	2	0	18	0.98	0	1	0	0	714	283	C
BC83.mpileup.varscan.cov100.freq0.8.tab M.tuberculosis_H37Rv	1917972	A	G	4	647	98.93%	1	2	16	19	0.98	1	1	0	4	437	210	G
BC83.mpileup.varscan.cov100.freq0.8.tab M.tuberculosis_H37Rv	2289047	G	A	20	3448	98.88%	2	2	17	19	0.98	1	1	10	10	1333	2115	A
BC83.mpileup.varscan.cov100.freq0.8.tab M.tuberculosis_H37Rv	2726105	G	A	14	2060	97.03%	2	2	18	19	0.98	1	1	6	8	1000	1060	A
BC83.mpileup.varscan.cov100.freq0.8.tab M.tuberculosis_H37Rv	4407588	T	C	4	1304	99.47%	2	2	18	18	0.98	1	1	3	1	573	731	C
BC84.mpileup.varscan.cov100.freq0.8.tab M.tuberculosis_H37Rv	6278	G	T	7	1326	98.15%	1	2	20	20	0.98	1	1	0	7	1289	37	T
BC84.mpileup.varscan.cov100.freq0.8.tab M.tuberculosis_H37Rv	7585	G	C	0	852	99.65%	0	2	0	18	0.98	0	1	0	0	591	261	C
BC84.mpileup.varscan.cov100.freq0.8.tab M.tuberculosis_H37Rv	1917972	A	G	6	839	98.71%	2	2	17	19	0.98	1	1	2	4	576	263	G
BC84.mpileup.varscan.cov100.freq0.8.tab M.tuberculosis_H37Rv	2289047	G	A	18	3695	98.93%	2	2	16	19	0.98	1	1	10	8	1444	2251	A
BC84.mpileup.varscan.cov100.freq0.8.tab M.tuberculosis_H37Rv	2726105	G	A	13	2538	97.39%	2	2	18	19	0.98	1	1	6	7	1262	1276	A
BC84.mpileup.varscan.cov100.freq0.8.tab M.tuberculosis_H37Rv	4407588	T	C	0	1320	99.77%	0	2	0	18	0.98	0	1	0	0	534	786	C
BC91.mpileup.varscan.cov100.freq0.8.tab M.tuberculosis_H37Rv	6278	G	T	6	1447	98.17%	2	2	19	20	0.98	1	1	1	5	1408	39	T
BC91.mpileup.varscan.cov100.freq0.8.tab M.tuberculosis_H37Rv	7585	G	C	1	1173	99.41%	1	2	16	18	0.98	1	1	0	1	812	361	C
BC91.mpileup.varscan.cov100.freq0.8.tab M.tuberculosis_H37Rv	1917972	A	G	6	709	99.02%	1	2	18	18	0.98	1	1	0	6	480	229	G
BC91.mpileup.varscan.cov100.freq0.8.tab M.tuberculosis_H37Rv	2289047	G	A	21	3628	99.1%	2	2	16	19	0.98	1	1	10	11	1426	2202	A
BC91.mpileup.varscan.cov100.freq0.8.tab M.tuberculosis_H37Rv	2726105	G	A	11	2062	96.76%	2	2	19	19	0.98	1	1	1	10	1016	1046	A
BC91.mpileup.varscan.cov100.freq0.8.tab M.tuberculosis_H37Rv	3122003	T	C	7	88	82.24%	2	2	19	20	0.98	1	1	6	1	56	32	C
BC91.mpileup.varscan.cov100.freq0.8.tab M.tuberculosis_H37Rv	4407588	T	C	7	1233	99.04%	2	2	17	18	0.98	1	1	5	2	555	678	C
BC92.mpileup.varscan.cov100.freq0.8.tab M.tuberculosis_H37Rv	6278	G	T	7	1130	98.35%	2	2	18	19	0.98	1	1	3	4	1095	35	T
BC92.mpileup.varscan.cov100.freq0.8.tab M.tuberculosis_H37Rv	7585	G	C	2	918	98.92%	2	2	21	18	0.98	1	1	1	1	617	301	C
BC92.mpileup.varscan.cov100.freq0.8.tab M.tuberculosis_H37Rv	1917972	A	G	3	657	99.39%	1	2	18	19	0.98	1	1	0	3	426	231	G
BC92.mpileup.varscan.cov100.freq0.8.tab M.tuberculosis_H37Rv	2289047	G	A	9	3210	99.47%	2	2	17	19	0.98	1	1	2	7	1214	1996	A
BC92.mpileup.varscan.cov100.freq0.8.tab M.tuberculosis_H37Rv	2726105	G	A	14	2376	97.34%	2	2	17	19	0.98	1	1	6	8	1166	1210	A
BC92.mpileup.varscan.cov100.freq0.8.tab M.tuberculosis_H37Rv	4407588	T	C	2	1045	99.52%	1	2	22	18	0.98	1	1	2	0	483	562	C
BC92.mpileup.varscan.cov100.freq0.8.tab M.tuberculosis_H37Rv	4408165	C	A	20	1099	97.34%	2	2	20	19	0.98	1	1	6	14	319	780	A
BC93.mpileup.varscan.cov100.freq0.8.tab M.tuberculosis_H37Rv	6278	G	T	0	399	99.01%	0	2	0	19	0.98	0	1	0	0	388	11	T
BC93.mpileup.varscan.cov100.freq0.8.tab M.tuberculosis_H37Rv	7585	G	C	1	342	98.84%	1	2	17	18	0.98	1	1	1	0	233	109	C
BC93.mpileup.varscan.cov100.freq0.8.tab M.tuberculosis_H37Rv	1917972	A	G	2	191	98.45%	1	2	17	19	0.98	1	1	0	2	125	66	G
BC93.mpileup.varscan.cov100.freq0.8.tab M.tuberculosis_H37Rv	2289047	G	A	6	1073	99.26%	2	2	16	19	0.98	1	1	1	5	429	644	A
BC93.mpileup.varscan.cov100.freq0.8.tab M.tuberculosis_H37Rv	2726105	G	A	8	820	97.39%	2	2	19	19	0.98	1	1	3	5	395	425	A
BC93.mpileup.varscan.cov100.freq0.8.tab M.tuberculosis_H37Rv	4407588	T	C	3	280	98.59%	1	2	18	18	0.98	1	1	3	0	117	163	C
BC94.mpileup.varscan.cov100.freq0.8.tab M.tuberculosis_H37Rv	6278	G	T	2	687	97.17%	1	2	23	20	0.98	1	1	0	2	670	17	T
BC94.mpileup.varscan.cov100.freq0.8.tab M.tuberculosis_H37Rv	7585	G	C	1	375	98.94%	1	2	15	19	0.98	1	1	1	0	261	114	C
BC94.mpileup.varscan.cov100.freq0.8.tab M.tuberculosis_H37Rv	1917972	A	G	3	328	98.5%	1	2	19	19	0.98	1	1	0	3	212	116	G
BC94.mpileup.varscan.cov100.freq0.8.tab M.tuberculosis_H37Rv	1918033	G	C	7	110	90.16%	2	2	18	17	0.98	1	1	3	4	62	48	C
BC94.mpileup.varscan.cov100.freq0.8.tab M.tuberculosis_H37Rv	2726051	G	A	3	418	98.82%	2	2	17	17	0.98	1	1	2	1	214	204	A
BC94.mpileup.varscan.cov100.freq0.8.tab M.tuberculosis_H37Rv	2726468	G	A	101	758	87.13%	2	2	18	17	0.98	1	1	30	71	212	546	A
BC94.mpileup.varscan.cov100.freq0.8.tab M.tuberculosis_H37Rv	4247646	A	C	5	812	97.01%	2	2	16	18	0.98	1	1	3	2	615	197	C
BC94.mpileup.varscan.cov100.freq0.8.tab M.tuberculosis_H37Rv	4407588	T	C	2	585	98.82%	1	2	22	18	0.98	1	1	2	0	271	314	C
BC94.mpileup.varscan.cov100.freq0.8.tab M.tuberculosis_H37Rv	4407873	C	A	26	861	96.85%	2	2	18	20	0.98	1	1	24	2	374	487	A
BC95.mpileup.varscan.cov100.freq0.8.tab M.tuberculosis_H37Rv	6278	G	T	1	3561	98.21%	1	2	15	19	0.98	1	1	1	0	3476	85	T
BC95.mpileup.varscan.cov100.freq0.8.tab M.tuberculosis_H37Rv	7585	G	C	6	3143	99.34%	2	2	17	18	0.98	1	1	2	4	2103	1040	C
BC95.mpileup.varscan.cov100.freq0.8.tab M.tuberculosis_H37Rv	1917972	A	G	4	1756	99.32%	2	2	18	19	0.98	1	1	1	3	1187	569	G
BC95.mpileup.varscan.cov100.freq0.8.tab M.tuberculosis_H37Rv	2289047	G	A	35	3760	98.53%	2	2	16	19	0.98	1	1	21	14	2309	1451	A
BC95.mpileup.varscan.cov100.freq0.8.tab M.tuberculosis_H37Rv	2726105	G	A	14	4489	97.63%	2	2	17	19	0.98	1	1	6	8	2764	1725	A
BC95.mpileup.varscan.cov100.freq0.8.tab M.tuberculosis_H37Rv	4407588	T	C	17	2821	99.02%	2	2	19	18	0.98	1	1	15	2	1224	1597	C
BC96.mpileup.varscan.cov100.freq0.8.tab M.tuberculosis_H37Rv	6278	G	T	3	1337	98.02%	2	2	19	20	0.98	1	1	1	2	1305	32	T
BC96.mpileup.varscan.cov100.freq0.8.tab M.tuberculosis_H37Rv	7585	G	C	3	1136	99.04%	2	2	19	18	0.98	1	1	1	2	800	336	C
BC96.mpileup.varscan.cov100.freq0.8.tab M.tuberculosis_H37Rv	1917972	A	G	3	779	99.49%	1	2	16	19	0.98	1	1	0	3	507	272	G
BC96.mpileup.varscan.cov100.freq0.8.tab M.tuberculosis_H37Rv	2155168	C	G	16	1929	98.92%	2	2	19	19	0.98	1	1	13	3	905	1024	G
BC96.mpileup.varscan.cov100.freq0.8.tab M.tuberculosis_H37Rv	4327410	G	T	0	390	98.98%	0	2	0	20	0.98	0	1	0	0	215	175	T
BC96.mpileup.varscan.cov100.freq0.8.tab M.tuberculosis_H37Rv	4408168	A	C	15	644	94.29%	2	2	19	17	0.98	1	1	1	14	300	344	C

## Sheet: S10
MinION variant calling (run 48 samples), coverage minimum 200x, frequency 80%
Chrom	Position	Ref	Cons	Reads1	Reads2	VarFreq	Strands1	Strands2	Qual1	Qual2	Pvalue	MapQual1	MapQual2	Reads1Plus	Reads1Minus	Reads2Plus	Reads2Minus	VarAllele
BC7.mpileup.varscan.cov200.freq0.8.tab M.tuberculosis_H37Rv	6278	G	T	2	688	97.87%	1	2	19	19	0.98	1	1	2	0	671	17	T
BC7.mpileup.varscan.cov200.freq0.8.tab M.tuberculosis_H37Rv	7585	G	C	0	423	99.3%	0	2	0	18	0.98	0	1	0	0	286	137	C
BC7.mpileup.varscan.cov200.freq0.8.tab M.tuberculosis_H37Rv	1917972	A	G	2	401	99.01%	1	2	17	19	0.98	1	1	0	2	270	131	G
BC7.mpileup.varscan.cov200.freq0.8.tab M.tuberculosis_H37Rv	2289047	G	A	7	1684	99.23%	2	2	18	19	0.98	1	1	2	5	631	1053	A
BC7.mpileup.varscan.cov200.freq0.8.tab M.tuberculosis_H37Rv	2726105	G	A	13	1172	96.38%	2	2	18	19	0.98	1	1	3	10	567	605	A
BC7.mpileup.varscan.cov200.freq0.8.tab M.tuberculosis_H37Rv	4407588	T	C	2	677	99.27%	1	2	18	18	0.98	1	1	2	0	286	391	C
BC8.mpileup.varscan.cov200.freq0.8.tab M.tuberculosis_H37Rv	6278	G	T	7	1769	98.11%	2	2	19	20	0.98	1	1	3	4	1724	45	T
BC8.mpileup.varscan.cov200.freq0.8.tab M.tuberculosis_H37Rv	7585	G	C	0	946	99.47%	0	2	0	18	0.98	0	1	0	0	643	303	C
BC8.mpileup.varscan.cov200.freq0.8.tab M.tuberculosis_H37Rv	1917972	A	G	1	793	99.87%	1	2	16	19	0.98	1	1	0	1	570	223	G
BC8.mpileup.varscan.cov200.freq0.8.tab M.tuberculosis_H37Rv	2289047	G	A	24	3852	99.13%	2	2	17	19	0.98	1	1	6	18	1499	2353	A
BC8.mpileup.varscan.cov200.freq0.8.tab M.tuberculosis_H37Rv	2726105	G	A	14	2120	96.72%	2	2	18	19	0.98	1	1	8	6	1090	1030	A
BC8.mpileup.varscan.cov200.freq0.8.tab M.tuberculosis_H37Rv	4407588	T	C	2	1367	99.85%	1	2	20	18	0.98	1	1	2	0	615	752	C
BC9.mpileup.varscan.cov200.freq0.8.tab M.tuberculosis_H37Rv	6278	G	T	2	4317	98.56%	1	2	16	19	0.98	1	1	2	0	4256	61	T
BC9.mpileup.varscan.cov200.freq0.8.tab M.tuberculosis_H37Rv	7585	G	C	4	3081	99.32%	1	2	19	18	0.98	1	1	0	4	2071	1010	C
BC9.mpileup.varscan.cov200.freq0.8.tab M.tuberculosis_H37Rv	1917972	A	G	8	2293	99.39%	1	2	18	19	0.98	1	1	0	8	1544	749	G
BC9.mpileup.varscan.cov200.freq0.8.tab M.tuberculosis_H37Rv	2289047	G	A	19	3907	99.16%	2	2	16	19	0.98	1	1	9	10	2149	1758	A
BC9.mpileup.varscan.cov200.freq0.8.tab M.tuberculosis_H37Rv	2726105	G	A	19	4513	97.54%	2	2	18	19	0.98	1	1	8	11	2879	1634	A
BC9.mpileup.varscan.cov200.freq0.8.tab M.tuberculosis_H37Rv	4407588	T	C	9	3164	99.4%	2	2	17	18	0.98	1	1	7	2	1429	1735	C
BC10.mpileup.varscan.cov200.freq0.8.tab M.tuberculosis_H37Rv	6278	G	T	4	956	97.65%	1	2	20	19	0.98	1	1	0	4	929	27	T
BC10.mpileup.varscan.cov200.freq0.8.tab M.tuberculosis_H37Rv	7585	G	C	1	592	99.16%	1	2	25	18	0.98	1	1	0	1	413	179	C
BC10.mpileup.varscan.cov200.freq0.8.tab M.tuberculosis_H37Rv	1917972	A	G	2	541	99.27%	1	2	18	19	0.98	1	1	0	2	371	170	G
BC10.mpileup.varscan.cov200.freq0.8.tab M.tuberculosis_H37Rv	2289047	G	A	16	2168	98.72%	2	2	17	19	0.98	1	1	11	5	805	1363	A
BC10.mpileup.varscan.cov200.freq0.8.tab M.tuberculosis_H37Rv	2726105	G	A	12	1595	96.78%	2	2	19	19	0.98	1	1	4	8	755	840	A
BC10.mpileup.varscan.cov200.freq0.8.tab M.tuberculosis_H37Rv	4407588	T	C	1	784	99.75%	1	2	20	18	0.98	1	1	1	0	366	418	C
BC11.mpileup.varscan.cov200.freq0.8.tab M.tuberculosis_H37Rv	6278	G	T	7	1232	97.62%	2	2	16	19	0.98	1	1	2	5	1200	32	T
BC11.mpileup.varscan.cov200.freq0.8.tab M.tuberculosis_H37Rv	7585	G	C	1	1341	99.26%	1	2	16	18	0.98	1	1	0	1	863	478	C
BC11.mpileup.varscan.cov200.freq0.8.tab M.tuberculosis_H37Rv	1917972	A	G	3	509	99.22%	1	2	18	19	0.98	1	1	0	3	350	159	G
BC12.mpileup.varscan.cov200.freq0.8.tab M.tuberculosis_H37Rv	6278	G	T	1	5313	99.62%	1	2	17	19	0.98	1	1	1	0	5293	20	T
BC12.mpileup.varscan.cov200.freq0.8.tab M.tuberculosis_H37Rv	7585	G	C	7	3741	99.1%	2	2	20	18	0.98	1	1	2	5	2617	1124	C
BC12.mpileup.varscan.cov200.freq0.8.tab M.tuberculosis_H37Rv	781687	A	G	38	625	90.19%	2	2	16	16	0.98	1	1	37	1	613	12	G
BC12.mpileup.varscan.cov200.freq0.8.tab M.tuberculosis_H37Rv	1917972	A	G	3	1304	99.09%	1	2	19	19	0.98	1	1	0	3	907	397	G
BC12.mpileup.varscan.cov200.freq0.8.tab M.tuberculosis_H37Rv	2155168	C	G	42	4225	98.53%	2	2	18	19	0.98	1	1	32	10	2050	2175	G
BC12.mpileup.varscan.cov200.freq0.8.tab M.tuberculosis_H37Rv	2289047	G	A	26	4094	98.98%	2	2	18	19	0.98	1	1	13	13	1866	2228	A
BC12.mpileup.varscan.cov200.freq0.8.tab M.tuberculosis_H37Rv	2726105	G	A	16	4419	97.81%	2	2	18	19	0.98	1	1	13	3	4110	309	A
BC12.mpileup.varscan.cov200.freq0.8.tab M.tuberculosis_H37Rv	4407588	T	C	6	3057	99.58%	2	2	19	18	0.98	1	1	5	1	1386	1671	C
BC19.mpileup.varscan.cov200.freq0.8.tab M.tuberculosis_H37Rv	6278	G	T	9	2807	98.08%	2	2	19	19	0.98	1	1	1	8	2729	78	T
BC19.mpileup.varscan.cov200.freq0.8.tab M.tuberculosis_H37Rv	7585	G	C	2	1964	99.34%	1	2	21	18	0.98	1	1	0	2	1329	635	C
BC19.mpileup.varscan.cov200.freq0.8.tab M.tuberculosis_H37Rv	1917972	A	G	3	1374	99.28%	1	2	16	19	0.98	1	1	0	3	926	448	G
BC20.mpileup.varscan.cov200.freq0.8.tab M.tuberculosis_H37Rv	6278	G	T	10	3411	98.21%	2	2	18	20	0.98	1	1	2	8	3323	88	T
BC20.mpileup.varscan.cov200.freq0.8.tab M.tuberculosis_H37Rv	7585	G	C	1	1506	99.6%	1	2	18	18	0.98	1	1	0	1	1057	449	C
BC20.mpileup.varscan.cov200.freq0.8.tab M.tuberculosis_H37Rv	1917972	A	G	8	1715	99.36%	1	2	17	19	0.98	1	1	0	8	1171	544	G
BC20.mpileup.varscan.cov200.freq0.8.tab M.tuberculosis_H37Rv	2289047	G	A	22	3849	99.07%	2	2	17	19	0.98	1	1	15	7	2376	1473	A
BC20.mpileup.varscan.cov200.freq0.8.tab M.tuberculosis_H37Rv	2726105	G	A	19	3666	97.76%	2	2	18	19	0.98	1	1	6	13	1791	1875	A
BC20.mpileup.varscan.cov200.freq0.8.tab M.tuberculosis_H37Rv	4407588	T	C	6	2876	99.48%	2	2	17	18	0.98	1	1	5	1	1251	1625	C
BC21.mpileup.varscan.cov200.freq0.8.tab M.tuberculosis_H37Rv	6278	G	T	10	2595	98.07%	2	2	18	19	0.98	1	1	3	7	2520	75	T
BC21.mpileup.varscan.cov200.freq0.8.tab M.tuberculosis_H37Rv	7585	G	C	8	2170	98.91%	2	2	21	18	0.98	1	1	5	3	1433	737	C
BC21.mpileup.varscan.cov200.freq0.8.tab M.tuberculosis_H37Rv	1917972	A	G	5	1071	99.17%	1	2	16	19	0.98	1	1	0	5	758	313	G
BC21.mpileup.varscan.cov200.freq0.8.tab M.tuberculosis_H37Rv	2289047	G	A	14	4280	99.33%	2	2	17	19	0.98	1	1	5	9	1700	2580	A
BC21.mpileup.varscan.cov200.freq0.8.tab M.tuberculosis_H37Rv	2726105	G	A	18	4400	97.15%	2	2	18	19	0.98	1	1	8	10	2193	2207	A
BC21.mpileup.varscan.cov200.freq0.8.tab M.tuberculosis_H37Rv	4407588	T	C	4	1916	99.58%	1	2	19	18	0.98	1	1	4	0	843	1073	C
BC22.mpileup.varscan.cov200.freq0.8.tab M.tuberculosis_H37Rv	6278	G	T	5	1316	97.34%	2	2	17	19	0.98	1	1	2	3	1273	43	T
BC22.mpileup.varscan.cov200.freq0.8.tab M.tuberculosis_H37Rv	7585	G	C	0	744	99.07%	0	2	0	18	0.98	0	1	0	0	499	245	C
BC22.mpileup.varscan.cov200.freq0.8.tab M.tuberculosis_H37Rv	1917972	A	G	3	961	99.38%	1	2	18	19	0.98	1	1	0	3	667	294	G
BC22.mpileup.varscan.cov200.freq0.8.tab M.tuberculosis_H37Rv	4408156	A	C	4	925	94.58%	1	2	21	17	0.98	1	1	4	0	317	608	C
BC23.mpileup.varscan.cov200.freq0.8.tab M.tuberculosis_H37Rv	6278	G	T	8	1726	97.96%	2	2	16	20	0.98	1	1	2	6	1678	48	T
BC23.mpileup.varscan.cov200.freq0.8.tab M.tuberculosis_H37Rv	7585	G	C	2	1166	99.23%	2	2	18	18	0.98	1	1	1	1	790	376	C
BC23.mpileup.varscan.cov200.freq0.8.tab M.tuberculosis_H37Rv	1917972	A	G	1	542	99.27%	1	2	20	19	0.98	1	1	0	1	349	193	G
BC23.mpileup.varscan.cov200.freq0.8.tab M.tuberculosis_H37Rv	2289047	G	A	16	3183	98.94%	2	2	17	19	0.98	1	1	9	7	1224	1959	A
BC23.mpileup.varscan.cov200.freq0.8.tab M.tuberculosis_H37Rv	2726105	G	A	12	2299	97.09%	2	2	17	19	0.98	1	1	4	8	1141	1158	A
BC23.mpileup.varscan.cov200.freq0.8.tab M.tuberculosis_H37Rv	4407588	T	C	6	1258	99.13%	2	2	17	18	0.98	1	1	5	1	557	701	C
BC24.mpileup.varscan.cov200.freq0.8.tab M.tuberculosis_H37Rv	6278	G	T	5	1475	98.07%	1	2	18	19	0.98	1	1	0	5	1438	37	T
BC24.mpileup.varscan.cov200.freq0.8.tab M.tuberculosis_H37Rv	7585	G	C	1	772	99.36%	1	2	15	18	0.98	1	1	1	0	526	246	C
BC24.mpileup.varscan.cov200.freq0.8.tab M.tuberculosis_H37Rv	1917972	A	G	3	731	99.59%	1	2	19	19	0.98	1	1	0	3	493	238	G
BC24.mpileup.varscan.cov200.freq0.8.tab M.tuberculosis_H37Rv	1918033	G	C	15	245	91.76%	2	2	17	17	0.98	1	1	4	11	142	103	C
BC24.mpileup.varscan.cov200.freq0.8.tab M.tuberculosis_H37Rv	2726051	G	A	3	916	98.81%	2	2	18	17	0.98	1	1	1	2	499	417	A
BC24.mpileup.varscan.cov200.freq0.8.tab M.tuberculosis_H37Rv	2726468	G	A	232	1564	85.23%	2	2	18	17	0.98	1	1	86	146	446	1118	A
BC24.mpileup.varscan.cov200.freq0.8.tab M.tuberculosis_H37Rv	4247646	A	C	23	1784	97.22%	2	2	17	18	0.98	1	1	6	17	1326	458	C
BC24.mpileup.varscan.cov200.freq0.8.tab M.tuberculosis_H37Rv	4407588	T	C	4	1280	99.3%	2	2	18	18	0.98	1	1	2	2	550	730	C
BC24.mpileup.varscan.cov200.freq0.8.tab M.tuberculosis_H37Rv	4407873	C	A	63	1835	96.17%	2	2	19	20	0.98	1	1	53	10	736	1099	A
BC31.mpileup.varscan.cov200.freq0.8.tab M.tuberculosis_H37Rv	6278	G	T	9	2164	97.74%	2	2	15	19	0.98	1	1	2	7	2099	65	T
BC31.mpileup.varscan.cov200.freq0.8.tab M.tuberculosis_H37Rv	7585	G	C	1	820	98.8%	1	2	19	18	0.98	1	1	0	1	581	239	C
BC31.mpileup.varscan.cov200.freq0.8.tab M.tuberculosis_H37Rv	1917972	A	G	14	1441	98.56%	1	2	18	19	0.98	1	1	0	14	964	477	G
BC31.mpileup.varscan.cov200.freq0.8.tab M.tuberculosis_H37Rv	2289047	G	A	19	4235	99.16%	2	2	16	19	0.98	1	1	10	9	1791	2444	A
BC31.mpileup.varscan.cov200.freq0.8.tab M.tuberculosis_H37Rv	2726105	G	A	17	2794	97.73%	2	2	18	19	0.98	1	1	5	12	1394	1400	A
BC31.mpileup.varscan.cov200.freq0.8.tab M.tuberculosis_H37Rv	4407588	T	C	5	1853	99.25%	1	2	19	18	0.98	1	1	5	0	803	1050	C
BC31.mpileup.varscan.cov200.freq0.8.tab M.tuberculosis_H37Rv	4407899	G	C	7	809	95.63%	1	2	19	18	0.98	1	1	0	7	73	736	C
BC32.mpileup.varscan.cov200.freq0.8.tab M.tuberculosis_H37Rv	6278	G	T	3	4396	98.83%	2	2	18	19	0.98	1	1	2	1	4326	70	T
BC32.mpileup.varscan.cov200.freq0.8.tab M.tuberculosis_H37Rv	7585	G	C	2	2640	99.14%	2	2	18	18	0.98	1	1	1	1	1786	854	C
BC32.mpileup.varscan.cov200.freq0.8.tab M.tuberculosis_H37Rv	1917972	A	G	15	2828	98.81%	1	2	17	19	0.98	1	1	0	15	1911	917	G
BC32.mpileup.varscan.cov200.freq0.8.tab M.tuberculosis_H37Rv	2289047	G	A	15	4072	99.1%	2	2	17	19	0.98	1	1	9	6	1957	2115	A
BC32.mpileup.varscan.cov200.freq0.8.tab M.tuberculosis_H37Rv	2726105	G	A	31	4413	97.42%	2	2	17	19	0.98	1	1	13	18	2586	1827	A
BC32.mpileup.varscan.cov200.freq0.8.tab M.tuberculosis_H37Rv	4407588	T	C	18	3078	99.03%	2	2	19	18	0.98	1	1	16	2	1640	1438	C
BC33.mpileup.varscan.cov200.freq0.8.tab M.tuberculosis_H37Rv	6278	G	T	1	4518	98.78%	1	2	15	19	0.98	1	1	0	1	4453	65	T
BC33.mpileup.varscan.cov200.freq0.8.tab M.tuberculosis_H37Rv	7585	G	C	2	3452	99.25%	1	2	23	18	0.98	1	1	0	2	2363	1089	C
BC33.mpileup.varscan.cov200.freq0.8.tab M.tuberculosis_H37Rv	1917972	A	G	11	2721	99.38%	2	2	16	19	0.98	1	1	1	10	1884	837	G
BC33.mpileup.varscan.cov200.freq0.8.tab M.tuberculosis_H37Rv	2289047	G	A	46	4032	98.65%	2	2	17	19	0.98	1	1	14	32	1919	2113	A
BC33.mpileup.varscan.cov200.freq0.8.tab M.tuberculosis_H37Rv	2726105	G	A	50	4397	97.17%	2	2	18	19	0.98	1	1	29	21	3223	1174	A
BC33.mpileup.varscan.cov200.freq0.8.tab M.tuberculosis_H37Rv	4407588	T	C	13	3159	99.18%	1	2	20	18	0.98	1	1	13	0	1660	1499	C
BC34.mpileup.varscan.cov200.freq0.8.tab M.tuberculosis_H37Rv	6278	G	T	16	3386	98%	2	2	18	19	0.98	1	1	2	14	3296	90	T
BC34.mpileup.varscan.cov200.freq0.8.tab M.tuberculosis_H37Rv	7585	G	C	4	3710	99.28%	2	2	19	18	0.98	1	1	2	2	2571	1139	C
BC34.mpileup.varscan.cov200.freq0.8.tab M.tuberculosis_H37Rv	1917972	A	G	1	385	99.23%	1	2	20	19	0.98	1	1	0	1	267	118	G
BC34.mpileup.varscan.cov200.freq0.8.tab M.tuberculosis_H37Rv	2289047	G	A	21	4339	99.18%	2	2	16	19	0.98	1	1	8	13	1594	2745	A
BC34.mpileup.varscan.cov200.freq0.8.tab M.tuberculosis_H37Rv	2726105	G	A	30	3530	97.19%	2	2	18	19	0.98	1	1	7	23	1723	1807	A
BC34.mpileup.varscan.cov200.freq0.8.tab M.tuberculosis_H37Rv	4407588	T	C	11	1422	98.82%	2	2	17	18	0.98	1	1	6	5	632	790	C
BC35.mpileup.varscan.cov200.freq0.8.tab M.tuberculosis_H37Rv	6278	G	T	9	2646	98.18%	2	2	16	20	0.98	1	1	1	8	2564	82	T
BC35.mpileup.varscan.cov200.freq0.8.tab M.tuberculosis_H37Rv	7585	G	C	3	2462	99.23%	1	2	16	18	0.98	1	1	3	0	1652	810	C
BC35.mpileup.varscan.cov200.freq0.8.tab M.tuberculosis_H37Rv	1472150	T	A	102	1230	90.64%	2	2	18	18	0.98	1	1	39	63	615	615	A
BC35.mpileup.varscan.cov200.freq0.8.tab M.tuberculosis_H37Rv	1472172	T	C	123	805	85.73%	2	2	19	17	0.98	1	1	54	69	396	409	C
BC35.mpileup.varscan.cov200.freq0.8.tab M.tuberculosis_H37Rv	1472284	C	T	81	846	90.19%	2	2	17	18	0.98	1	1	30	51	344	502	T
BC35.mpileup.varscan.cov200.freq0.8.tab M.tuberculosis_H37Rv	1472286	C	G	148	861	81.46%	2	2	20	18	0.98	1	1	73	75	22	839	G
BC35.mpileup.varscan.cov200.freq0.8.tab M.tuberculosis_H37Rv	1472290	C	G	135	1775	92.45%	2	2	19	20	0.98	1	1	93	42	704	1071	G
BC35.mpileup.varscan.cov200.freq0.8.tab M.tuberculosis_H37Rv	1472293	C	A	163	1300	81.71%	2	2	20	20	0.98	1	1	76	87	238	1062	A
BC35.mpileup.varscan.cov200.freq0.8.tab M.tuberculosis_H37Rv	1472312	G	A	47	575	90.13%	2	2	18	18	0.98	1	1	11	36	5	570	A
BC35.mpileup.varscan.cov200.freq0.8.tab M.tuberculosis_H37Rv	1472324	G	C	93	1008	90.4%	2	2	18	18	0.98	1	1	30	63	768	240	C
BC35.mpileup.varscan.cov200.freq0.8.tab M.tuberculosis_H37Rv	1472325	G	C	127	1176	89.23%	2	2	18	20	0.98	1	1	73	54	898	278	C
BC35.mpileup.varscan.cov200.freq0.8.tab M.tuberculosis_H37Rv	1472338	A	G	95	812	88.74%	2	2	18	17	0.98	1	1	31	64	292	520	G
BC35.mpileup.varscan.cov200.freq0.8.tab M.tuberculosis_H37Rv	1472379	T	C	27	764	95.02%	2	2	17	17	0.98	1	1	14	13	459	305	C
BC35.mpileup.varscan.cov200.freq0.8.tab M.tuberculosis_H37Rv	1472400	C	T	46	629	91.03%	2	2	17	17	0.98	1	1	38	8	262	367	T
BC35.mpileup.varscan.cov200.freq0.8.tab M.tuberculosis_H37Rv	1472416	C	T	91	907	90.25%	2	2	19	19	0.98	1	1	85	6	551	356	T
BC35.mpileup.varscan.cov200.freq0.8.tab M.tuberculosis_H37Rv	1472422	T	C	110	1573	92.91%	2	2	17	19	0.98	1	1	39	71	946	627	C
BC35.mpileup.varscan.cov200.freq0.8.tab M.tuberculosis_H37Rv	1472446	T	G	22	641	88.78%	2	2	17	18	0.98	1	1	13	9	124	517	G
BC35.mpileup.varscan.cov200.freq0.8.tab M.tuberculosis_H37Rv	1472450	A	G	59	739	80.5%	2	2	18	18	0.98	1	1	10	49	258	481	G
BC35.mpileup.varscan.cov200.freq0.8.tab M.tuberculosis_H37Rv	1472451	C	G	205	1382	85.57%	2	2	18	20	0.98	1	1	129	76	523	859	G
BC35.mpileup.varscan.cov200.freq0.8.tab M.tuberculosis_H37Rv	1472467	G	T	186	1265	85.42%	2	2	18	20	0.98	1	1	140	46	520	745	T
BC35.mpileup.varscan.cov200.freq0.8.tab M.tuberculosis_H37Rv	1472474	C	G	98	835	80.99%	2	2	19	18	0.98	1	1	57	41	417	418	G
BC35.mpileup.varscan.cov200.freq0.8.tab M.tuberculosis_H37Rv	1472476	A	G	141	774	84.04%	2	2	19	17	0.98	1	1	39	102	166	608	G
BC35.mpileup.varscan.cov200.freq0.8.tab M.tuberculosis_H37Rv	1472494	A	G	67	665	89.99%	2	2	17	17	0.98	1	1	14	53	317	348	G
BC35.mpileup.varscan.cov200.freq0.8.tab M.tuberculosis_H37Rv	1917972	A	G	2	917	99.67%	2	2	17	19	0.98	1	1	1	1	624	293	G
BC35.mpileup.varscan.cov200.freq0.8.tab M.tuberculosis_H37Rv	3120104	G	T	49	464	84.52%	2	2	18	19	0.98	1	1	27	22	309	155	T
BC36.mpileup.varscan.cov200.freq0.8.tab M.tuberculosis_H37Rv	6278	G	T	1	4342	98.82%	1	2	26	19	0.98	1	1	0	1	4276	66	T
BC36.mpileup.varscan.cov200.freq0.8.tab M.tuberculosis_H37Rv	7585	G	C	3	3060	99.42%	1	2	18	18	0.98	1	1	3	0	2044	1016	C
BC36.mpileup.varscan.cov200.freq0.8.tab M.tuberculosis_H37Rv	1917972	A	G	11	1705	99.07%	2	2	16	19	0.98	1	1	1	10	1122	583	G
BC36.mpileup.varscan.cov200.freq0.8.tab M.tuberculosis_H37Rv	2289047	G	A	18	3920	99.17%	2	2	16	19	0.98	1	1	14	4	2231	1689	A
BC36.mpileup.varscan.cov200.freq0.8.tab M.tuberculosis_H37Rv	2726105	G	A	21	4538	97.51%	2	2	17	19	0.98	1	1	6	15	2960	1578	A
BC36.mpileup.varscan.cov200.freq0.8.tab M.tuberculosis_H37Rv	4407588	T	C	11	3149	99.37%	2	2	19	18	0.98	1	1	9	2	1330	1819	C
BC43.mpileup.varscan.cov200.freq0.8.tab M.tuberculosis_H37Rv	6278	G	T	4	1426	98.01%	2	2	17	20	0.98	1	1	2	2	1396	30	T
BC43.mpileup.varscan.cov200.freq0.8.tab M.tuberculosis_H37Rv	7585	G	C	4	602	98.37%	1	2	20	18	0.98	1	1	0	4	406	196	C
BC43.mpileup.varscan.cov200.freq0.8.tab M.tuberculosis_H37Rv	1673652	C	T	22	529	94.3%	2	2	17	17	0.98	1	1	12	10	374	155	T
BC43.mpileup.varscan.cov200.freq0.8.tab M.tuberculosis_H37Rv	1917972	A	G	4	784	99.49%	2	2	18	19	0.98	1	1	1	3	513	271	G
BC43.mpileup.varscan.cov200.freq0.8.tab M.tuberculosis_H37Rv	2289047	G	A	12	3697	99.3%	2	2	18	19	0.98	1	1	3	9	1445	2252	A
BC43.mpileup.varscan.cov200.freq0.8.tab M.tuberculosis_H37Rv	2726105	G	A	16	2094	96.99%	2	2	19	19	0.98	1	1	2	14	1050	1044	A
BC43.mpileup.varscan.cov200.freq0.8.tab M.tuberculosis_H37Rv	4407588	T	C	2	1013	99.22%	1	2	20	18	0.98	1	1	2	0	434	579	C
BC44.mpileup.varscan.cov200.freq0.8.tab M.tuberculosis_H37Rv	6278	G	T	6	2282	98.32%	2	2	18	20	0.98	1	1	4	2	2206	76	T
BC44.mpileup.varscan.cov200.freq0.8.tab M.tuberculosis_H37Rv	760975	T	C	90	5158	98.06%	2	2	19	20	0.98	1	1	44	46	3115	2043	C
BC44.mpileup.varscan.cov200.freq0.8.tab M.tuberculosis_H37Rv	1917972	A	G	3	1060	99.25%	1	2	18	19	0.98	1	1	0	3	742	318	G
BC45.mpileup.varscan.cov200.freq0.8.tab M.tuberculosis_H37Rv	6278	G	T	0	206	97.17%	0	2	0	19	0.98	0	1	0	0	198	8	T
BC45.mpileup.varscan.cov200.freq0.8.tab M.tuberculosis_H37Rv	2289047	G	A	4	476	98.96%	2	2	18	19	0.98	1	1	2	2	184	292	A
BC45.mpileup.varscan.cov200.freq0.8.tab M.tuberculosis_H37Rv	2726105	G	A	3	350	97.22%	1	2	17	19	0.98	1	1	3	0	182	168	A
BC46.mpileup.varscan.cov200.freq0.8.tab M.tuberculosis_H37Rv	6278	G	T	5	1159	98.22%	2	2	21	20	0.98	1	1	1	4	1128	31	T
BC46.mpileup.varscan.cov200.freq0.8.tab M.tuberculosis_H37Rv	7585	G	C	0	712	99.3%	0	2	0	18	0.98	0	1	0	0	458	254	C
BC46.mpileup.varscan.cov200.freq0.8.tab M.tuberculosis_H37Rv	1917972	A	G	1	720	99.45%	1	2	18	19	0.98	1	1	0	1	469	251	G
BC46.mpileup.varscan.cov200.freq0.8.tab M.tuberculosis_H37Rv	4408031	G	A	11	1297	98.26%	2	2	18	19	0.98	1	1	3	8	577	720	A
BC47.mpileup.varscan.cov200.freq0.8.tab M.tuberculosis_H37Rv	6278	G	T	2	6158	99.69%	2	1	19	20	0.98	1	1	1	1	6158	0	T
BC47.mpileup.varscan.cov200.freq0.8.tab M.tuberculosis_H37Rv	7585	G	C	5	3829	99.33%	2	2	18	18	0.98	1	1	3	2	2655	1174	C
BC47.mpileup.varscan.cov200.freq0.8.tab M.tuberculosis_H37Rv	1917972	A	G	15	2500	99.13%	1	2	17	19	0.98	1	1	0	15	1759	741	G
BC47.mpileup.varscan.cov200.freq0.8.tab M.tuberculosis_H37Rv	1918595	G	C	125	2249	93.28%	2	2	18	18	0.98	1	1	42	83	1167	1082	C
BC47.mpileup.varscan.cov200.freq0.8.tab M.tuberculosis_H37Rv	3122374	T	G	37	332	82.79%	2	2	20	19	0.98	1	1	27	10	140	192	G
BC47.mpileup.varscan.cov200.freq0.8.tab M.tuberculosis_H37Rv	3122414	A	C	48	559	84.95%	2	2	20	20	0.98	1	1	15	33	334	225	C
BC47.mpileup.varscan.cov200.freq0.8.tab M.tuberculosis_H37Rv	3122418	C	G	51	462	80.91%	2	2	19	19	0.98	1	1	33	18	239	223	G
BC47.mpileup.varscan.cov200.freq0.8.tab M.tuberculosis_H37Rv	3122428	T	G	59	479	81.46%	2	2	19	20	0.98	1	1	32	27	193	286	G
BC48.mpileup.varscan.cov200.freq0.8.tab M.tuberculosis_H37Rv	6278	G	T	18	3456	97.9%	2	2	18	20	0.98	1	1	5	13	3381	75	T
BC48.mpileup.varscan.cov200.freq0.8.tab M.tuberculosis_H37Rv	7585	G	C	2	1515	99.41%	2	2	19	18	0.98	1	1	1	1	1045	470	C
BC48.mpileup.varscan.cov200.freq0.8.tab M.tuberculosis_H37Rv	1917972	A	G	6	1795	99.23%	1	2	17	19	0.98	1	1	0	6	1210	585	G
BC48.mpileup.varscan.cov200.freq0.8.tab M.tuberculosis_H37Rv	2289047	G	A	21	3843	98.92%	2	2	16	19	0.98	1	1	15	6	2354	1489	A
BC48.mpileup.varscan.cov200.freq0.8.tab M.tuberculosis_H37Rv	2726105	G	A	20	4519	97.81%	2	2	18	19	0.98	1	1	6	14	2637	1882	A
BC48.mpileup.varscan.cov200.freq0.8.tab M.tuberculosis_H37Rv	4407588	T	C	11	3133	99.3%	2	2	18	18	0.98	1	1	9	2	1379	1754	C
BC55.mpileup.varscan.cov200.freq0.8.tab M.tuberculosis_H37Rv	6278	G	T	8	1114	95.21%	2	2	20	18	0.98	1	1	1	7	1062	52	T
BC55.mpileup.varscan.cov200.freq0.8.tab M.tuberculosis_H37Rv	761093	G	T	12	4439	99.31%	2	2	16	20	0.98	1	1	7	5	2988	1451	T
BC55.mpileup.varscan.cov200.freq0.8.tab M.tuberculosis_H37Rv	761139	C	T	37	1605	97.45%	2	2	16	18	0.98	1	1	8	29	1488	117	T
BC55.mpileup.varscan.cov200.freq0.8.tab M.tuberculosis_H37Rv	1917972	A	G	0	1131	99.65%	0	2	0	19	0.98	0	1	0	0	740	391	G
BC55.mpileup.varscan.cov200.freq0.8.tab M.tuberculosis_H37Rv	2155168	C	G	19	2432	98.86%	2	2	18	19	0.98	1	1	14	5	1141	1291	G
BC56.mpileup.varscan.cov200.freq0.8.tab M.tuberculosis_H37Rv	6278	G	T	14	2467	97.43%	2	2	16	19	0.98	1	1	4	10	2404	63	T
BC56.mpileup.varscan.cov200.freq0.8.tab M.tuberculosis_H37Rv	7585	G	C	3	2067	99.18%	2	2	19	18	0.98	1	1	1	2	1383	684	C
BC56.mpileup.varscan.cov200.freq0.8.tab M.tuberculosis_H37Rv	1917972	A	G	4	919	99.24%	1	2	18	19	0.98	1	1	0	4	611	308	G
BC56.mpileup.varscan.cov200.freq0.8.tab M.tuberculosis_H37Rv	3122152	A	G	27	278	81.76%	2	2	21	19	0.98	1	1	11	16	147	131	G
BC57.mpileup.varscan.cov200.freq0.8.tab M.tuberculosis_H37Rv	2726105	G	A	5	200	96.62%	2	2	17	19	0.98	1	1	2	3	107	93	A
BC58.mpileup.varscan.cov200.freq0.8.tab M.tuberculosis_H37Rv	6278	G	T	8	1667	98.12%	2	2	18	19	0.98	1	1	2	6	1614	53	T
BC58.mpileup.varscan.cov200.freq0.8.tab M.tuberculosis_H37Rv	7585	G	C	0	1326	99.18%	0	2	0	18	0.98	0	1	0	0	896	430	C
BC58.mpileup.varscan.cov200.freq0.8.tab M.tuberculosis_H37Rv	1917972	A	G	3	450	98.9%	1	2	17	19	0.98	1	1	0	3	312	138	G
BC58.mpileup.varscan.cov200.freq0.8.tab M.tuberculosis_H37Rv	2289047	G	A	19	3280	98.94%	2	2	17	19	0.98	1	1	8	11	1248	2032	A
BC58.mpileup.varscan.cov200.freq0.8.tab M.tuberculosis_H37Rv	2726105	G	A	11	1813	96.64%	2	2	18	19	0.98	1	1	2	9	921	892	A
BC58.mpileup.varscan.cov200.freq0.8.tab M.tuberculosis_H37Rv	4407588	T	C	1	1036	99.52%	1	2	21	18	0.98	1	1	1	0	419	617	C
BC59.mpileup.varscan.cov200.freq0.8.tab M.tuberculosis_H37Rv	6278	G	T	2	4685	99.13%	1	2	15	19	0.98	1	1	2	0	4631	54	T
BC59.mpileup.varscan.cov200.freq0.8.tab M.tuberculosis_H37Rv	7585	G	C	4	3705	99.36%	1	2	19	18	0.98	1	1	0	4	2509	1196	C
BC59.mpileup.varscan.cov200.freq0.8.tab M.tuberculosis_H37Rv	1917972	A	G	8	1998	99.11%	1	2	17	19	0.98	1	1	0	8	1305	693	G
BC59.mpileup.varscan.cov200.freq0.8.tab M.tuberculosis_H37Rv	2289047	G	A	22	4054	99.05%	2	2	17	19	0.98	1	1	13	9	2121	1933	A
BC59.mpileup.varscan.cov200.freq0.8.tab M.tuberculosis_H37Rv	2726105	G	A	21	4508	97.96%	2	2	18	19	0.98	1	1	15	6	3054	1454	A
BC59.mpileup.varscan.cov200.freq0.8.tab M.tuberculosis_H37Rv	4407588	T	C	9	3293	99.34%	1	2	19	18	0.98	1	1	9	0	1509	1784	C
BC60.mpileup.varscan.cov200.freq0.8.tab M.tuberculosis_H37Rv	6278	G	T	10	2659	97.97%	2	2	17	19	0.98	1	1	3	7	2598	61	T
BC60.mpileup.varscan.cov200.freq0.8.tab M.tuberculosis_H37Rv	1917972	A	G	6	1398	99.5%	1	2	17	19	0.98	1	1	0	6	941	457	G
BC67.mpileup.varscan.cov200.freq0.8.tab M.tuberculosis_H37Rv	6278	G	T	9	1425	97.87%	2	2	20	20	0.98	1	1	3	6	1393	32	T
BC67.mpileup.varscan.cov200.freq0.8.tab M.tuberculosis_H37Rv	7585	G	C	3	620	99.04%	2	2	19	18	0.98	1	1	2	1	421	199	C
BC67.mpileup.varscan.cov200.freq0.8.tab M.tuberculosis_H37Rv	1917972	A	G	2	978	99.29%	2	2	15	19	0.98	1	1	1	1	640	338	G
BC67.mpileup.varscan.cov200.freq0.8.tab M.tuberculosis_H37Rv	2289047	G	A	17	4192	99.01%	2	2	16	19	0.98	1	1	6	11	1575	2617	A
BC67.mpileup.varscan.cov200.freq0.8.tab M.tuberculosis_H37Rv	2726105	G	A	14	2389	97.23%	2	2	19	19	0.98	1	1	2	12	1177	1212	A
BC67.mpileup.varscan.cov200.freq0.8.tab M.tuberculosis_H37Rv	4407588	T	C	6	1405	99.22%	1	2	19	18	0.98	1	1	6	0	631	774	C
BC68.mpileup.varscan.cov200.freq0.8.tab M.tuberculosis_H37Rv	6278	G	T	0	660	98.21%	0	2	0	19	0.98	0	1	0	0	645	15	T
BC68.mpileup.varscan.cov200.freq0.8.tab M.tuberculosis_H37Rv	7585	G	C	0	562	99.47%	0	2	0	18	0.98	0	1	0	0	395	167	C
BC68.mpileup.varscan.cov200.freq0.8.tab M.tuberculosis_H37Rv	1917972	A	G	1	438	99.1%	1	2	22	19	0.98	1	1	0	1	297	141	G
BC68.mpileup.varscan.cov200.freq0.8.tab M.tuberculosis_H37Rv	2289047	G	A	13	1886	98.8%	2	2	17	19	0.98	1	1	7	6	715	1171	A
BC68.mpileup.varscan.cov200.freq0.8.tab M.tuberculosis_H37Rv	2726105	G	A	8	1071	97.28%	2	2	18	19	0.98	1	1	4	4	535	536	A
BC68.mpileup.varscan.cov200.freq0.8.tab M.tuberculosis_H37Rv	4407588	T	C	1	631	99.21%	1	2	15	18	0.98	1	1	1	0	282	349	C
BC69.mpileup.varscan.cov200.freq0.8.tab M.tuberculosis_H37Rv	6278	G	T	1	6099	99.75%	1	1	25	20	0.98	1	1	0	1	6099	0	T
BC69.mpileup.varscan.cov200.freq0.8.tab M.tuberculosis_H37Rv	7585	G	C	7	3875	99.46%	2	2	17	18	0.98	1	1	5	2	2851	1024	C
BC69.mpileup.varscan.cov200.freq0.8.tab M.tuberculosis_H37Rv	1917972	A	G	18	3999	99.26%	2	2	18	19	0.98	1	1	1	17	2709	1290	G
BC69.mpileup.varscan.cov200.freq0.8.tab M.tuberculosis_H37Rv	2289047	G	A	21	4602	99.03%	2	2	17	19	0.98	1	1	10	11	985	3617	A
BC69.mpileup.varscan.cov200.freq0.8.tab M.tuberculosis_H37Rv	2726105	G	A	19	4482	97.67%	2	2	17	18	0.98	1	1	18	1	4391	91	A
BC69.mpileup.varscan.cov200.freq0.8.tab M.tuberculosis_H37Rv	3119367	G	C	20	643	96.11%	2	2	18	19	0.98	1	1	11	9	347	296	C
BC69.mpileup.varscan.cov200.freq0.8.tab M.tuberculosis_H37Rv	3119513	C	T	13	226	90.04%	2	2	18	17	0.98	1	1	6	7	133	93	T
BC69.mpileup.varscan.cov200.freq0.8.tab M.tuberculosis_H37Rv	4407588	T	C	8	2830	99.09%	1	2	20	18	0.98	1	1	8	0	2297	533	C
BC70.mpileup.varscan.cov200.freq0.8.tab M.tuberculosis_H37Rv	6278	G	T	4	5463	99.53%	2	2	18	20	0.98	1	1	3	1	5436	27	T
BC70.mpileup.varscan.cov200.freq0.8.tab M.tuberculosis_H37Rv	7585	G	C	3	3702	99.22%	2	2	19	18	0.98	1	1	2	1	2546	1156	C
BC70.mpileup.varscan.cov200.freq0.8.tab M.tuberculosis_H37Rv	1917972	A	G	7	2523	99.33%	1	2	18	19	0.98	1	1	0	7	1723	800	G
BC70.mpileup.varscan.cov200.freq0.8.tab M.tuberculosis_H37Rv	2289047	G	A	24	4135	98.73%	2	2	16	19	0.98	1	1	14	10	1847	2288	A
BC70.mpileup.varscan.cov200.freq0.8.tab M.tuberculosis_H37Rv	2726105	G	A	16	4411	97.52%	2	2	18	19	0.98	1	1	14	2	3882	529	A
BC70.mpileup.varscan.cov200.freq0.8.tab M.tuberculosis_H37Rv	4407588	T	C	13	3129	99.27%	2	2	18	18	0.98	1	1	12	1	1664	1465	C
BC71.mpileup.varscan.cov200.freq0.8.tab M.tuberculosis_H37Rv	6278	G	T	5	1410	97.98%	2	2	16	20	0.98	1	1	2	3	1370	40	T
BC71.mpileup.varscan.cov200.freq0.8.tab M.tuberculosis_H37Rv	7585	G	C	0	1226	99.51%	0	2	0	18	0.98	0	1	0	0	837	389	C
BC71.mpileup.varscan.cov200.freq0.8.tab M.tuberculosis_H37Rv	1917972	A	G	1	415	99.52%	1	2	15	19	0.98	1	1	0	1	311	104	G
BC71.mpileup.varscan.cov200.freq0.8.tab M.tuberculosis_H37Rv	2289047	G	A	19	3107	98.98%	2	2	17	19	0.98	1	1	11	8	1185	1922	A
BC71.mpileup.varscan.cov200.freq0.8.tab M.tuberculosis_H37Rv	2726105	G	A	12	2025	97.17%	2	2	19	19	0.98	1	1	4	8	1003	1022	A
BC71.mpileup.varscan.cov200.freq0.8.tab M.tuberculosis_H37Rv	4407588	T	C	0	839	99.41%	0	2	0	18	0.98	0	1	0	0	359	480	C
BC72.mpileup.varscan.cov200.freq0.8.tab M.tuberculosis_H37Rv	6278	G	T	10	1164	97.65%	2	2	17	19	0.98	1	1	2	8	1137	27	T
BC72.mpileup.varscan.cov200.freq0.8.tab M.tuberculosis_H37Rv	7585	G	C	1	639	99.69%	1	2	16	18	0.98	1	1	1	0	411	228	C
BC72.mpileup.varscan.cov200.freq0.8.tab M.tuberculosis_H37Rv	1917972	A	G	3	500	99.21%	1	2	17	19	0.98	1	1	0	3	331	169	G
BC72.mpileup.varscan.cov200.freq0.8.tab M.tuberculosis_H37Rv	2289047	G	A	14	2832	98.78%	2	2	16	19	0.98	1	1	5	9	1109	1723	A
BC72.mpileup.varscan.cov200.freq0.8.tab M.tuberculosis_H37Rv	2726105	G	A	17	2036	97.37%	2	2	18	19	0.98	1	1	5	12	1008	1028	A
BC72.mpileup.varscan.cov200.freq0.8.tab M.tuberculosis_H37Rv	4407588	T	C	3	905	99.56%	1	2	18	18	0.98	1	1	3	0	411	494	C
BC72.mpileup.varscan.cov200.freq0.8.tab M.tuberculosis_H37Rv	4407931	A	C	0	689	97.18%	0	2	0	19	0.98	0	1	0	0	615	74	C
BC79.mpileup.varscan.cov200.freq0.8.tab M.tuberculosis_H37Rv	6278	G	T	15	2430	97.63%	2	2	17	20	0.98	1	1	5	10	2370	60	T
BC79.mpileup.varscan.cov200.freq0.8.tab M.tuberculosis_H37Rv	7585	G	C	5	1443	99.04%	2	2	19	18	0.98	1	1	1	4	981	462	C
BC79.mpileup.varscan.cov200.freq0.8.tab M.tuberculosis_H37Rv	1917972	A	G	2	1015	99.61%	1	2	19	19	0.98	1	1	0	2	671	344	G
BC79.mpileup.varscan.cov200.freq0.8.tab M.tuberculosis_H37Rv	1918033	G	C	18	349	93.82%	2	2	16	17	0.98	1	1	7	11	202	147	C
BC79.mpileup.varscan.cov200.freq0.8.tab M.tuberculosis_H37Rv	2726051	G	A	3	1292	98.7%	2	2	16	17	0.98	1	1	2	1	699	593	A
BC79.mpileup.varscan.cov200.freq0.8.tab M.tuberculosis_H37Rv	2726468	G	A	261	2143	87.15%	2	2	18	17	0.98	1	1	85	176	651	1492	A
BC79.mpileup.varscan.cov200.freq0.8.tab M.tuberculosis_H37Rv	4247646	A	C	19	2522	97.07%	2	2	16	18	0.98	1	1	8	11	1964	558	C
BC79.mpileup.varscan.cov200.freq0.8.tab M.tuberculosis_H37Rv	4407588	T	C	4	1891	99.58%	1	2	20	18	0.98	1	1	4	0	764	1127	C
BC79.mpileup.varscan.cov200.freq0.8.tab M.tuberculosis_H37Rv	4407873	C	A	76	2684	96.83%	2	2	18	20	0.98	1	1	69	7	1081	1603	A
BC80.mpileup.varscan.cov200.freq0.8.tab M.tuberculosis_H37Rv	6278	G	T	3	639	97.41%	2	2	17	19	0.98	1	1	1	2	620	19	T
BC80.mpileup.varscan.cov200.freq0.8.tab M.tuberculosis_H37Rv	7585	G	C	0	371	98.93%	0	2	0	18	0.98	0	1	0	0	255	116	C
BC80.mpileup.varscan.cov200.freq0.8.tab M.tuberculosis_H37Rv	761155	C	T	51	2180	97.06%	2	2	20	19	0.98	1	1	27	24	800	1380	T
BC80.mpileup.varscan.cov200.freq0.8.tab M.tuberculosis_H37Rv	1917972	A	G	1	292	99.32%	1	2	16	19	0.98	1	1	0	1	214	78	G
BC80.mpileup.varscan.cov200.freq0.8.tab M.tuberculosis_H37Rv	2155168	C	G	12	632	97.23%	2	2	20	19	0.98	1	1	8	4	312	320	G
BC80.mpileup.varscan.cov200.freq0.8.tab M.tuberculosis_H37Rv	2288859	A	C	10	1476	98.27%	2	2	17	20	0.98	1	1	9	1	1274	202	C
BC80.mpileup.varscan.cov200.freq0.8.tab M.tuberculosis_H37Rv	4248002	C	A	73	1233	93.91%	2	2	20	20	0.98	1	1	61	12	559	674	A
BC81.mpileup.varscan.cov200.freq0.8.tab M.tuberculosis_H37Rv	6278	G	T	12	1524	96.58%	2	2	17	19	0.98	1	1	4	8	1481	43	T
BC81.mpileup.varscan.cov200.freq0.8.tab M.tuberculosis_H37Rv	7585	G	C	1	743	98.8%	1	2	24	18	0.98	1	1	0	1	494	249	C
BC81.mpileup.varscan.cov200.freq0.8.tab M.tuberculosis_H37Rv	1917972	A	G	2	958	99.79%	1	2	20	19	0.98	1	1	0	2	653	305	G
BC81.mpileup.varscan.cov200.freq0.8.tab M.tuberculosis_H37Rv	2289047	G	A	19	3595	99.04%	2	2	16	19	0.98	1	1	9	10	1374	2221	A
BC81.mpileup.varscan.cov200.freq0.8.tab M.tuberculosis_H37Rv	2726105	G	A	13	2961	97.43%	2	2	18	19	0.98	1	1	2	11	1454	1507	A
BC81.mpileup.varscan.cov200.freq0.8.tab M.tuberculosis_H37Rv	4407588	T	C	1	1395	99.79%	1	2	21	18	0.98	1	1	1	0	582	813	C
BC82.mpileup.varscan.cov200.freq0.8.tab M.tuberculosis_H37Rv	6278	G	T	7	2241	97.65%	2	2	18	19	0.98	1	1	1	6	2183	58	T
BC82.mpileup.varscan.cov200.freq0.8.tab M.tuberculosis_H37Rv	7585	G	C	0	1164	99.23%	0	2	0	18	0.98	0	1	0	0	827	337	C
BC82.mpileup.varscan.cov200.freq0.8.tab M.tuberculosis_H37Rv	781687	A	G	50	1613	94.49%	2	2	19	17	0.98	1	1	4	46	297	1316	G
BC82.mpileup.varscan.cov200.freq0.8.tab M.tuberculosis_H37Rv	1917972	A	G	4	912	99.35%	1	2	18	19	0.98	1	1	0	4	595	317	G
BC82.mpileup.varscan.cov200.freq0.8.tab M.tuberculosis_H37Rv	1918033	G	C	15	324	93.64%	2	2	17	17	0.98	1	1	4	11	186	138	C
BC82.mpileup.varscan.cov200.freq0.8.tab M.tuberculosis_H37Rv	2726051	G	A	5	1446	99.11%	2	2	18	17	0.98	1	1	4	1	756	690	A
BC82.mpileup.varscan.cov200.freq0.8.tab M.tuberculosis_H37Rv	2726468	G	A	324	2367	86.64%	2	2	18	17	0.98	1	1	132	192	693	1674	A
BC82.mpileup.varscan.cov200.freq0.8.tab M.tuberculosis_H37Rv	3119513	C	T	14	199	88.84%	2	2	17	17	0.98	1	1	5	9	91	108	T
BC82.mpileup.varscan.cov200.freq0.8.tab M.tuberculosis_H37Rv	4247646	A	C	20	2446	97.3%	2	2	17	18	0.98	1	1	7	13	1866	580	C
BC82.mpileup.varscan.cov200.freq0.8.tab M.tuberculosis_H37Rv	4407588	T	C	4	1864	99.31%	2	2	18	18	0.98	1	1	3	1	806	1058	C
BC82.mpileup.varscan.cov200.freq0.8.tab M.tuberculosis_H37Rv	4407873	C	A	68	2567	97.12%	2	2	18	20	0.98	1	1	60	8	1018	1549	A
BC83.mpileup.varscan.cov200.freq0.8.tab M.tuberculosis_H37Rv	6278	G	T	3	1355	97.83%	2	2	17	19	0.98	1	1	2	1	1317	38	T
BC83.mpileup.varscan.cov200.freq0.8.tab M.tuberculosis_H37Rv	7585	G	C	0	997	99.6%	0	2	0	18	0.98	0	1	0	0	714	283	C
BC83.mpileup.varscan.cov200.freq0.8.tab M.tuberculosis_H37Rv	1917972	A	G	4	647	98.93%	1	2	16	19	0.98	1	1	0	4	437	210	G
BC83.mpileup.varscan.cov200.freq0.8.tab M.tuberculosis_H37Rv	2289047	G	A	20	3448	98.88%	2	2	17	19	0.98	1	1	10	10	1333	2115	A
BC83.mpileup.varscan.cov200.freq0.8.tab M.tuberculosis_H37Rv	2726105	G	A	14	2060	97.03%	2	2	18	19	0.98	1	1	6	8	1000	1060	A
BC83.mpileup.varscan.cov200.freq0.8.tab M.tuberculosis_H37Rv	4407588	T	C	4	1304	99.47%	2	2	18	18	0.98	1	1	3	1	573	731	C
BC84.mpileup.varscan.cov200.freq0.8.tab M.tuberculosis_H37Rv	6278	G	T	7	1326	98.15%	1	2	20	20	0.98	1	1	0	7	1289	37	T
BC84.mpileup.varscan.cov200.freq0.8.tab M.tuberculosis_H37Rv	7585	G	C	0	852	99.65%	0	2	0	18	0.98	0	1	0	0	591	261	C
BC84.mpileup.varscan.cov200.freq0.8.tab M.tuberculosis_H37Rv	1917972	A	G	6	839	98.71%	2	2	17	19	0.98	1	1	2	4	576	263	G
BC84.mpileup.varscan.cov200.freq0.8.tab M.tuberculosis_H37Rv	2289047	G	A	18	3695	98.93%	2	2	16	19	0.98	1	1	10	8	1444	2251	A
BC84.mpileup.varscan.cov200.freq0.8.tab M.tuberculosis_H37Rv	2726105	G	A	13	2538	97.39%	2	2	18	19	0.98	1	1	6	7	1262	1276	A
BC84.mpileup.varscan.cov200.freq0.8.tab M.tuberculosis_H37Rv	4407588	T	C	0	1320	99.77%	0	2	0	18	0.98	0	1	0	0	534	786	C
BC91.mpileup.varscan.cov200.freq0.8.tab M.tuberculosis_H37Rv	6278	G	T	6	1447	98.17%	2	2	19	20	0.98	1	1	1	5	1408	39	T
BC91.mpileup.varscan.cov200.freq0.8.tab M.tuberculosis_H37Rv	7585	G	C	1	1173	99.41%	1	2	16	18	0.98	1	1	0	1	812	361	C
BC91.mpileup.varscan.cov200.freq0.8.tab M.tuberculosis_H37Rv	1917972	A	G	6	709	99.02%	1	2	18	18	0.98	1	1	0	6	480	229	G
BC91.mpileup.varscan.cov200.freq0.8.tab M.tuberculosis_H37Rv	2289047	G	A	21	3628	99.1%	2	2	16	19	0.98	1	1	10	11	1426	2202	A
BC91.mpileup.varscan.cov200.freq0.8.tab M.tuberculosis_H37Rv	2726105	G	A	11	2062	96.76%	2	2	19	19	0.98	1	1	1	10	1016	1046	A
BC91.mpileup.varscan.cov200.freq0.8.tab M.tuberculosis_H37Rv	4407588	T	C	7	1233	99.04%	2	2	17	18	0.98	1	1	5	2	555	678	C
BC92.mpileup.varscan.cov200.freq0.8.tab M.tuberculosis_H37Rv	6278	G	T	7	1130	98.35%	2	2	18	19	0.98	1	1	3	4	1095	35	T
BC92.mpileup.varscan.cov200.freq0.8.tab M.tuberculosis_H37Rv	7585	G	C	2	918	98.92%	2	2	21	18	0.98	1	1	1	1	617	301	C
BC92.mpileup.varscan.cov200.freq0.8.tab M.tuberculosis_H37Rv	1917972	A	G	3	657	99.39%	1	2	18	19	0.98	1	1	0	3	426	231	G
BC92.mpileup.varscan.cov200.freq0.8.tab M.tuberculosis_H37Rv	2289047	G	A	9	3210	99.47%	2	2	17	19	0.98	1	1	2	7	1214	1996	A
BC92.mpileup.varscan.cov200.freq0.8.tab M.tuberculosis_H37Rv	2726105	G	A	14	2376	97.34%	2	2	17	19	0.98	1	1	6	8	1166	1210	A
BC92.mpileup.varscan.cov200.freq0.8.tab M.tuberculosis_H37Rv	4407588	T	C	2	1045	99.52%	1	2	22	18	0.98	1	1	2	0	483	562	C
BC92.mpileup.varscan.cov200.freq0.8.tab M.tuberculosis_H37Rv	4408165	C	A	20	1099	97.34%	2	2	20	19	0.98	1	1	6	14	319	780	A
BC93.mpileup.varscan.cov200.freq0.8.tab M.tuberculosis_H37Rv	6278	G	T	0	399	99.01%	0	2	0	19	0.98	0	1	0	0	388	11	T
BC93.mpileup.varscan.cov200.freq0.8.tab M.tuberculosis_H37Rv	7585	G	C	1	342	98.84%	1	2	17	18	0.98	1	1	1	0	233	109	C
BC93.mpileup.varscan.cov200.freq0.8.tab M.tuberculosis_H37Rv	1917972	A	G	2	191	98.45%	1	2	17	19	0.98	1	1	0	2	125	66	G
BC93.mpileup.varscan.cov200.freq0.8.tab M.tuberculosis_H37Rv	2289047	G	A	6	1073	99.26%	2	2	16	19	0.98	1	1	1	5	429	644	A
BC93.mpileup.varscan.cov200.freq0.8.tab M.tuberculosis_H37Rv	2726105	G	A	8	820	97.39%	2	2	19	19	0.98	1	1	3	5	395	425	A
BC93.mpileup.varscan.cov200.freq0.8.tab M.tuberculosis_H37Rv	4407588	T	C	3	280	98.59%	1	2	18	18	0.98	1	1	3	0	117	163	C
BC94.mpileup.varscan.cov200.freq0.8.tab M.tuberculosis_H37Rv	6278	G	T	2	687	97.17%	1	2	23	20	0.98	1	1	0	2	670	17	T
BC94.mpileup.varscan.cov200.freq0.8.tab M.tuberculosis_H37Rv	7585	G	C	1	375	98.94%	1	2	15	19	0.98	1	1	1	0	261	114	C
BC94.mpileup.varscan.cov200.freq0.8.tab M.tuberculosis_H37Rv	1917972	A	G	3	328	98.5%	1	2	19	19	0.98	1	1	0	3	212	116	G
BC94.mpileup.varscan.cov200.freq0.8.tab M.tuberculosis_H37Rv	2726051	G	A	3	418	98.82%	2	2	17	17	0.98	1	1	2	1	214	204	A
BC94.mpileup.varscan.cov200.freq0.8.tab M.tuberculosis_H37Rv	2726468	G	A	101	758	87.13%	2	2	18	17	0.98	1	1	30	71	212	546	A
BC94.mpileup.varscan.cov200.freq0.8.tab M.tuberculosis_H37Rv	4247646	A	C	5	812	97.01%	2	2	16	18	0.98	1	1	3	2	615	197	C
BC94.mpileup.varscan.cov200.freq0.8.tab M.tuberculosis_H37Rv	4407588	T	C	2	585	98.82%	1	2	22	18	0.98	1	1	2	0	271	314	C
BC94.mpileup.varscan.cov200.freq0.8.tab M.tuberculosis_H37Rv	4407873	C	A	26	861	96.85%	2	2	18	20	0.98	1	1	24	2	374	487	A
BC95.mpileup.varscan.cov200.freq0.8.tab M.tuberculosis_H37Rv	6278	G	T	1	3561	98.21%	1	2	15	19	0.98	1	1	1	0	3476	85	T
BC95.mpileup.varscan.cov200.freq0.8.tab M.tuberculosis_H37Rv	7585	G	C	6	3143	99.34%	2	2	17	18	0.98	1	1	2	4	2103	1040	C
BC95.mpileup.varscan.cov200.freq0.8.tab M.tuberculosis_H37Rv	1917972	A	G	4	1756	99.32%	2	2	18	19	0.98	1	1	1	3	1187	569	G
BC95.mpileup.varscan.cov200.freq0.8.tab M.tuberculosis_H37Rv	2289047	G	A	35	3760	98.53%	2	2	16	19	0.98	1	1	21	14	2309	1451	A
BC95.mpileup.varscan.cov200.freq0.8.tab M.tuberculosis_H37Rv	2726105	G	A	14	4489	97.63%	2	2	17	19	0.98	1	1	6	8	2764	1725	A
BC95.mpileup.varscan.cov200.freq0.8.tab M.tuberculosis_H37Rv	4407588	T	C	17	2821	99.02%	2	2	19	18	0.98	1	1	15	2	1224	1597	C
BC96.mpileup.varscan.cov200.freq0.8.tab M.tuberculosis_H37Rv	6278	G	T	3	1337	98.02%	2	2	19	20	0.98	1	1	1	2	1305	32	T
BC96.mpileup.varscan.cov200.freq0.8.tab M.tuberculosis_H37Rv	7585	G	C	3	1136	99.04%	2	2	19	18	0.98	1	1	1	2	800	336	C
BC96.mpileup.varscan.cov200.freq0.8.tab M.tuberculosis_H37Rv	1917972	A	G	3	779	99.49%	1	2	16	19	0.98	1	1	0	3	507	272	G
BC96.mpileup.varscan.cov200.freq0.8.tab M.tuberculosis_H37Rv	2155168	C	G	16	1929	98.92%	2	2	19	19	0.98	1	1	13	3	905	1024	G
BC96.mpileup.varscan.cov200.freq0.8.tab M.tuberculosis_H37Rv	4327410	G	T	0	390	98.98%	0	2	0	20	0.98	0	1	0	0	215	175	T
BC96.mpileup.varscan.cov200.freq0.8.tab M.tuberculosis_H37Rv	4408168	A	C	15	644	94.29%	2	2	19	17	0.98	1	1	1	14	300	344	C

[truncated: 10 more sheets: S11, S12, S13, S14, S15, S16, S17, S18, S19, S20]
